# Supplementary material for: Genome-wide association analysis reveals the function of DgSAUR71 in plant height improvement
Source: BMC Plant Biol. 2025 Feb 22;25:240. doi: 10.1186/s12870-025-06246-x (PMC11846171; doi:10.1186/s12870-025-06246-x)
Supplement: Supplementary file 2 — Supplementary Material 2: Table S1 The data of plant height in GWAS population. [file 12870_2025_6246_MOESM2_ESM.xlsx]

## Sheet: Sheet1
ID	Plant height	Biomass yield
KAIMO	115.373	0.278125
JINNIU	64.2982	0.490625
DIANBEI	101.656	0.395625
DANA	93.2122	0.445625
BAOXING	116.126	0.4475
W616011	70.9989	0.230417
W610025	71.5908	0.35
W610024	87.7816	0.3725
PI678465	66.21	0.2075
PI659908	75.0468	0.116875
PI642809	62.2204	0.0925
PI634258	105.978	0.180625
PI598424	91.1962	0.65
PI598423	66.1142	0.165625
PI598411	76.1587	0.361875
PI598410	82.174	0.151875
PI598409	82.9963	0.2225
PI598407	61.9304	0.269375
PI598406	78.7316	0.333125
PI597358	85.3475	0.303125
PI595083	99.151	0.605
PI595067	84.4444	0.4
PI595066	55.7028	0.25625
PI595065	60.39	0.229583
PI595064	85.2517	0.298125
PI595009	71.1068	0.274375
PI595001	67.1529	0.159375
PI595000	85.3791	0.2075
PI594997	60.1713	0.2125
PI594994	97.9567	0.16125
PI594993	83.6389	0.2325
PI578662	93.053	0.2125
PI578592	113.498	0.435625
PI578588	86.6863	0.459375
PI578587	96.6009	0.415625
PI577807	93.1874	0.27625
PI566817	86.4588	0.28875
PI564903	69.5406	0.325625
PI538891
PI538331	75.3654	0.115
PI537451	79.892	0.243125
PI516529	65.7097	0.290625
PI502343	87.3075	0.235
PI502337	85.5003	0.384375
PI441031	82.9178	0.173125
PI440275	88.8004	0.231875
PI440273
PI440271	74.2262	0.150625
PI440270	69.3067	0.260417
PI421012	109.651	0.59625
PI421010
PI419944	64.7606	0.098125
PI419940	76.3045	0.201875
PI419529	72.3007	0.20625
PI419527
PI419525
PI419521	69.2286	0.0814583
PI419520	64.7243	0.279375
PI598422	96.1025	0.16625
PI371948	107.391	0.34125
PI368871	71.9534	0.156875
PI368178	82.0133	0.347083
PI368177	84.3548	0.2575
PI325306	73.5128	0.275625
PI325305	77.2741	0.15125
PI325303	81.084	0.15625
PI325301	108.964	0.299375
PI325295
PI325294	103.84	0.215208
PI325289	80.6361	0.1575
PI320557	72.8802	0.160833
PI315424	65.1639	0.140625
PI315419	86.0358	0.1475
PI315418	93.5242	0.44125
PI315413	70.2753	0.440625
PI315412	87.7887	0.35375
PI315411	122.619	0.421875
PI314244	67.6114	0.174375
PI312450	90.1231	0.113958
PI311039	62.3	0.095
PI311032	86.33	0.38125
PI308542	88.4112	0.331875
PI306729	64.3585	0.058125
PI302878	113.566	0.35875
PI302661	100.124	0.40625
PI293445	90.3475	0.616875
PI292749	73.7978	0.13375
PI292593	73.5889	0.251042
PI292587	75.7153	0.295
PI292586
PI289003	76.3487	0.11625
PI289000	75.9964	0.20375
PI288999	63.1668	0.24125
PI287818	89.1337	0.374375
PI287816	74.7287	0.129375
PI287813	95.2109	0.31625
PI287808	88.4725	0.270625
PI287807	79.521	0.283125
PI287803	96.0825	0.2475
PI287800	69.162	0.114375
PI287799	94.0342	0.1475
PI284795	82.0412	0.314375
PI284673	77.9517	0.18125
PI273739	70.8339	0.223125
PI273738	89.4629	0.345833
PI269887	92.545	0.47125
PI269886	91.4046	0.223125
PI269885	109.092	0.288125
PI269884	115.549	0.29125
PI262461	73.286	0.181875
PI262460	70.8134	0.185
PI262459	99.5469	0.324375
PI257268	71.3266	0.264375
PI255873	103.784	0.303125
PI255872	68.8717	0.056875
PI255415	86.0908	0.2475
PI255414	99.565	0.358125
PI255412	67.6461	0.26
PI255410	76.4112	0.315
PI253967	63.8998	0.10625
PI253966	90.4094	0.336875
PI253303	69.1093	0.119375
PI251818	72.6725	0.180625
PI251817	78.6796	0.188125
PI251815	76.3772	0.333125
PI251814	66.45	0.21875
PI251813	87.27	0.513125
PI251684	58.6236	0.051875
PI251663	117.886	0.429375
PI251418	72.7225	0.2825
PI251113	85.3803	0.398125
PI251112	85.0017	0.156875
PI250957	63.7679	0.0810417
PI249735	84.1025	0.216875
PI237974	102.198	0.130625
PI237718	56.3625	0.186875
PI237608	106.718	0.485
PI237600	65.5783	0.098125
PI237598
PI237596	68.4629	0.07375
PI237594	85.47	0.385625
PI237593	59.9663	0.278333
PI237592	56.6162	0.03375
PI237591	65.8719	0.241875
PI237590	80.331	0.364375
PI237587	67.7015	0.12125
PI237586	102.13	0.406875
PI237269	57.1758	0.269375
PI237267	76.0001	0.300625
PI237265	92.1366	0.19
PI237263	77.4373	0.179375
PI235479	61.6037	0.075
PI235476	67.4644	0.16
PI235475	90.2073	0.101875
PI235473
PI235471	72.8898	0.2075
PI235124	105.233	0.469375
PI234472	90.0351	0.380625
PI233819	83.125	0.256875
PI231615	110.454	0.253125
PI231614	53.0505	0.28625
PI231613	67.5406	0.118125
PI231612	75.4889	0.186875
PI231610	78.5425	0.285
PI231609	79.8032	0.164167
PI231607	82.9758	0.379375
PI231522	75.7668	0.185625
PI231513	81.2406	0.1575
PI231511	86.1963	0.206875
PI231510	94.7758	0.290625
PI231503	66.1957	0.083125
PI231499	79.9705	0.30375
PI231497	90.9983	0.345625
PI231494	100.202	0.35875
PI231493
PI231492
PI231480	112.88	0.348125
PI231479	75.7022	0.22625
PI231478	79.91	0.11125
PI231475	98.0325	0.316875
PI231474	71.3413	0.32875
PI231472	88.7606	0.311875
PI231470	83.5356	0.28625
PI230117	115.912	0.503125
PI229471	112.447	0.14875
PI229446
PI229444	64.0354	0.085
PI229424	87.8929	0.189375
PI223250	66.9371	0.339375
PI222793	89.3842	0.2375
PI222792	78.5158	0.1625
PI222791	111.271	0.328958
PI222761	88.8075	0.483333
PI206665	93.6156	0.298125
PI206557	71.7396	0.0854167
PI206428	77.3335	0.205625
PI206265	106.155	0.35125
PI204574	56.6168	0.0379167
PI204573	76.0402	0.201875
PI204572	76.1433	0.08
PI204571	80.5564	0.230625
PI202697	93.0263	0.266875
PI202503	67.9129	0.205
PI202281	95.38	0.404375
PI201942	84.3708	0.165625
PI201887	93.1696	0.345625
PI200319	89.2588	0.240625
PI199245	71.2788	0.1575
PI198776	94.8825	0.34375
PI198775	73.9919	0.260625
PI196537	105.158	0.511875
PI189142	86.2938	0.15
PI184040	67.366	0.295625
PI180830	94.0325	0.458125
PI176555	77.1271	0.0672917
PI175131	70.9821	0.170625
PI174774	91.4525	0.39875
PI174201	76.5269	0.07125
PI173699	87.4991	0.351875
PI173697	101.468	0.475
PI173692	61.3642	0.115
PI173691	85.7025	0.19125
PI172882	71.9101	0.0975
PI172413	59.4083	0.040625
PI172412	77.2104	0.135625
PI172411	65.4297	0.05875
PI172410
PI111536	111.366	0.298125
CF016357(E653)	92.1079	0.2175
CF016356(中亩-577）	78.9858	0.219375
CF016353(GZH-2005-112)	96.6092	0.505625
CF016352(GZH-2005-111)	91.0977	0.51
CF016351(CLF-0022)	89.97	0.415417
CF016350(CHQ03-207)	80.5156	0.18625
CF016348(XJ-022)
CF016347(E233)	93.0018	0.265625
CF016346(GS-328)	76.1177	0.29
CF016344(SCH03-170)	107.961	0.43125
CF016343(SCH03-193)	72.3827	0.30875
CF016342(SCH03-178)	71.8312	0.19875
CF016341(SCH03-176)	103.281	0.495
CF016340(CHQ03-163)	77.4656	0.28125
CF016337(CHQ03-122)	100.024	0.37
CF016336(CHQ03-121)	70.013	0.121875
CF016335(CHQ03-120)	57.4727	0.1575
CF016334(CHQ03-119)	67.7244	0.23625
CF016332(蒙门）	106.656	0.46625
CF016331(SCH02-169)	90.1956	0.3625
CF016330(SCH02-156)
CF016329(SCH02-149)	80.9139	0.278125
CF016328(SCH02-148)	100.923	0.3375
CF016327(KLW110)	96.2005	0.24375
CF016326(2000-18)	82.2013	0.27875
CF016325(YN02-99)	94.8424	0.261875
CF006985(中亩-119）
CF006984(中亩-118）	53.9442	0.148125
CF003817(KLW111)	76.151	0.304375
CF003817(CHQ03-162)	73.7655	0.245
CF003817(93-29)	78.0281	0.234375
CF003816(GS2000-24)	74.0583	0.331875
CF003814(2793)	112.067	0.251875
CF003813(2000-15)	93.1158	0.238125
CF002759(97-104)	76.386	0.37375
CF002758(97-103)	88.75	0.2575
