# Supplementary material for: Genome-wide association analysis reveals the function of DgSAUR71 in plant height improvement
Source: BMC Plant Biol. 2025 Feb 22;25:240. doi: 10.1186/s12870-025-06246-x (PMC11846171; doi:10.1186/s12870-025-06246-x)
Supplement: Supplementary file 3 — Supplementary Material 3: Table S2 The data of the correlation between biomass and plant height in GWAS population. [file 12870_2025_6246_MOESM3_ESM.xlsx]

## Sheet: Sheet1
DgSAUR71-p1-F	AGCGCCACCATGGATATGAAGC
DgSAUR71-p1-R	AGCGGTCACCCTAGCACTC
DgSAUR71-p2-F	cggggatcctctagagtcgacATGGATATGAAGCGCATCTTCAGA
DgSAUR71-p2-R	aatgtttgaacgatcctgcagTCACCCTAGCACTCGGCG
DgSAUR71-p3-F	atgaagcgcatcttcagacg
DgSAUR71-p3-R	caagaccggcaacaggattcaatc
Os-actin-F	CGGGAAATTGTGAGGGACAT
Os-actin-R	AGGAAGGCTGGAAGAGGACC
qDgSAUR71-F	CATCTTCAGACGGCTCTCCC
qDgSAUR71-R	TTCGGGACCCGGAGCTG
