# Supplementary material for: Genome-wide association analysis reveals the function of DgSAUR71 in plant height improvement
Source: BMC Plant Biol. 2025 Feb 22;25:240. doi: 10.1186/s12870-025-06246-x (PMC11846171; doi:10.1186/s12870-025-06246-x)
Supplement: Supplementary file 4 — Supplementary Material 4: Table S3 The primers were used in this study. [file 12870_2025_6246_MOESM4_ESM.xlsx]

## Sheet: Sheet1
2021_Dayi	sigIndex	chr	start	end	length_Signal	peakPOS	ref	alt	peak_value	transcript_ID	Annotation	gene_start	gene_end	gene_length	distance	sig_snp_num	pos;distance;ref;alt;maf;p_value;snp_effective	p value	FDR	PVE
	1	Chr2	74917867	75017867	100001	74967867	C	T	4.24902	DG2C02300.1	Swissprot:Auxin-responsive protein SAUR71 OS=Arabidopsis thaliana GN=SAUR71 PE=2 SV=1	74935617	74936520	904	31347	1	74967867;31347;C;T;0.0586080586080586;4.24901992290612;upstream,DG2C02301	5.63612e-05	0.845435	0.118245
	1	Chr2	74917867	75017867	100001	74967867	C	T	4.24902	DG2C02301.1	Swissprot:NA	74968806	74969285	480	-939	1	74967867;-939;C;T;0.0586080586080586;4.24901992290612;upstream,DG2C02301	5.63612e-05	0.845435	0.118245
	1	Chr2	74917867	75017867	100001	74967867	C	T	4.24902	DG2C02302.1	Swissprot:NA	74999985	75002170	2186	-32118	1	74967867;-32118;C;T;0.0586080586080586;4.24901992290612;upstream,DG2C02301	5.63612e-05	0.845435	0.118245
	1	Chr2	74917867	75017867	100001	74967867	C	T	4.24902	DG2C02303.1	Swissprot:NA	75002243	75003018	776	-34376	1	74967867;-34376;C;T;0.0586080586080586;4.24901992290612;upstream,DG2C02301	5.63612e-05	0.845435	0.118245
	1	Chr2	74917867	75017867	100001	74967867	C	T	4.24902	DG2C02304.1	Swissprot:NA	75014594	75015183	590	-46727	1	74967867;-46727;C;T;0.0586080586080586;4.24901992290612;upstream,DG2C02301	5.63612e-05	0.845435	0.118245
	2	Chr3	266319256	266419256	100001	266369256	G	A	5.72922	DG3C07278.1	Swissprot:NA	266319795	266323424	3630	45832	1	266369256;45832;G;A;0.475975975975976;5.72921522289622;intergenic,DG3C07280(dist=32977),DG3C07281(dist=47939)	1.86545e-06	0.0981565	0.0958201
	2	Chr3	266319256	266419256	100001	266369256	G	A	5.72922	DG3C07279.1	Swissprot:NA	266325385	266326218	834	43038	1	266369256;43038;G;A;0.475975975975976;5.72921522289622;intergenic,DG3C07280(dist=32977),DG3C07281(dist=47939)	1.86545e-06	0.0981565	0.0958201
	2	Chr3	266319256	266419256	100001	266369256	G	A	5.72922	DG3C07280.1	Swissprot:Beta-1,3-galactosyltransferase pvg3 OS=Schizosaccharomyces pombe (strain 972 / ATCC 24843) GN=pvg3 PE=1 SV=1	266335314	266336279	966	32977	1	266369256;32977;G;A;0.475975975975976;5.72921522289622;intergenic,DG3C07280(dist=32977),DG3C07281(dist=47939)	1.86545e-06	0.0981565	0.0958201
	2	Chr3	266319256	266419256	100001	266369256	G	A	5.72922	DG3C07281.1	Swissprot:NA	266417195	266417766	572	-47939	1	266369256;-47939;G;A;0.475975975975976;5.72921522289622;intergenic,DG3C07280(dist=32977),DG3C07281(dist=47939)	1.86545e-06	0.0981565	0.0958201
	3	Chr4	217758575	217858575	100001	217808575	G	A	4.09814	DG4C05336.1	Swissprot:Probable glutathione S-transferase parA OS=Nicotiana tabacum GN=PARA PE=2 SV=1	217822910	217823581	672	-14335	1	217808575;-14335;G;A;0.456852791878173;4.09813699794575;intergenic,DG4C05335(dist=60377),DG4C05336(dist=14335)	7.97743e-05	0.845435	0.112166
	3	Chr4	217758575	217858575	100001	217808575	G	A	4.09814	DG4C05337.1	Swissprot:Probable glutathione S-transferase GSTU1 OS=Oryza sativa subsp. indica GN=GSTU1 PE=1 SV=1	217830577	217831680	1104	-22002	1	217808575;-22002;G;A;0.456852791878173;4.09813699794575;intergenic,DG4C05335(dist=60377),DG4C05336(dist=14335)	7.97743e-05	0.845435	0.112166
	3	Chr4	217758575	217858575	100001	217808575	G	A	4.09814	DG4C05338.1	Swissprot:Peroxisomal membrane protein 13 OS=Arabidopsis thaliana GN=PEX13 PE=1 SV=1	217838989	217840432	1444	-30414	1	217808575;-30414;G;A;0.456852791878173;4.09813699794575;intergenic,DG4C05335(dist=60377),DG4C05336(dist=14335)	7.97743e-05	0.845435	0.112166
	3	Chr4	217758575	217858575	100001	217808575	G	A	4.09814	DG4C05339.1	Swissprot:Peroxisomal (S)-2-hydroxy-acid oxidase GLO1 OS=Oryza sativa subsp. japonica GN=GLO1 PE=1 SV=1	217841809	217848547	6739	-33234	1	217808575;-33234;G;A;0.456852791878173;4.09813699794575;intergenic,DG4C05335(dist=60377),DG4C05336(dist=14335)	7.97743e-05	0.845435	0.112166
	3	Chr4	217758575	217858575	100001	217808575	G	A	4.09814	DG4C05340.1	Swissprot:NA	217854132	217854566	435	-45557	1	217808575;-45557;G;A;0.456852791878173;4.09813699794575;intergenic,DG4C05335(dist=60377),DG4C05336(dist=14335)	7.97743e-05	0.845435	0.112166
	4	Chr5	6472211	6572211	100001	6522211	G	A	4.61227	DG5C00186.1	Swissprot:L-Ala-D/L-amino acid epimerase OS=Populus trichocarpa GN=POPTR_0012s05040g PE=3 SV=2	6537743	6541273	3531	-15532	1	6522211;-15532;G;A;0.0674603174603175;4.61227176943014;intergenic,DG5C00185(dist=123365),DG5C00186(dist=15532)	2.4419e-05	0.64244	0.0587433
2021_Yaan	sigIndex	chr	start	end	length_Signal	peakPOS	ref	alt	peak_value	transcript_ID	Annotation	gene_start	gene_end	gene_length	distance	sig_snp_num	pos;distance;ref;alt;maf;p_value;snp_effective	p value	FDR	PVE
	1	Chr2	193426436	193526436	100001	193476436	G	A	4.0526	DG2C04644.1	Swissprot:NA	193432108	193432536	429	43900	1	193476436;43900;G;A;0.111111111111111;4.05260466046128;intergenic,DG2C04645(dist=34547),DG2C04646(dist=53858)	8.85922e-05	0.776397	0.0850191
	1	Chr2	193426436	193526436	100001	193476436	G	A	4.0526	DG2C04645.1	Swissprot:SNF1-related protein kinase regulatory subunit beta-1 OS=Arabidopsis thaliana GN=KINB1 PE=1 SV=1	193435675	193441889	6215	34547	1	193476436;34547;G;A;0.111111111111111;4.05260466046128;intergenic,DG2C04645(dist=34547),DG2C04646(dist=53858)	8.85922e-05	0.776397	0.0850191
	2	Chr3	61270552	61370552	100001	61320552	C	T	4.00044									9.98987e-05	0.776397	0.0749555
	3	Chr3	221276266	221376266	100001	221326266	C	T	4.18248	DG3C05701.1	Swissprot:Geraniol 8-hydroxylase OS=Catharanthus roseus GN=CYP76B6 PE=1 SV=1	221240977	221292405	51429	33861	1	221326266;33861;C;T;0.0675675675675676;4.18247898759082;intergenic,DG3C05702(dist=22425),DG3C05703(dist=25681)	6.56933e-05	0.776397	0.142453
	3	Chr3	221276266	221376266	100001	221326266	C	T	4.18248	DG3C05702.1	Swissprot:Serine/threonine-protein kinase fray2 OS=Dictyostelium discoideum GN=fray2 PE=3 SV=1	221293701	221303841	10141	22425	1	221326266;22425;C;T;0.0675675675675676;4.18247898759082;intergenic,DG3C05702(dist=22425),DG3C05703(dist=25681)	6.56933e-05	0.776397	0.142453
	3	Chr3	221276266	221376266	100001	221326266	C	T	4.18248	DG3C05703.1	Swissprot:Formate dehydrogenase 1, mitochondrial OS=Oryza sativa subsp. japonica GN=Os06g0486800 PE=1 SV=2	221351947	221355419	3473	-25681	1	221326266;-25681;C;T;0.0675675675675676;4.18247898759082;intergenic,DG3C05702(dist=22425),DG3C05703(dist=25681)	6.56933e-05	0.776397	0.142453
	3	Chr3	221276266	221376266	100001	221326266	C	T	4.18248	DG3C05704.1	Swissprot:NA	221358646	221360900	2255	-32380	1	221326266;-32380;C;T;0.0675675675675676;4.18247898759082;intergenic,DG3C05702(dist=22425),DG3C05703(dist=25681)	6.56933e-05	0.776397	0.142453
	3	Chr3	221276266	221376266	100001	221326266	C	T	4.18248	DG3C05705.1	Swissprot:NA	221366164	221366556	393	-39898	1	221326266;-39898;C;T;0.0675675675675676;4.18247898759082;intergenic,DG3C05702(dist=22425),DG3C05703(dist=25681)	6.56933e-05	0.776397	0.142453
	3	Chr3	221276266	221376266	100001	221326266	C	T	4.18248	DG3C05706.1	Swissprot:Ubiquitin-like-specific protease 1D OS=Arabidopsis thaliana GN=ULP1D PE=1 SV=1	221368161	221385451	17291	-41895	1	221326266;-41895;C;T;0.0675675675675676;4.18247898759082;intergenic,DG3C05702(dist=22425),DG3C05703(dist=25681)	6.56933e-05	0.776397	0.142453
	4	Chr3	266319256	266419256	100001	266369256	G	A	4.081	DG3C07278.1	Swissprot:NA	266319795	266323424	3630	45832	1	266369256;45832;G;A;0.475975975975976;4.0810025473747;intergenic,DG3C07280(dist=32977),DG3C07281(dist=47939)	8.29846e-05	0.776397	0.131524
	4	Chr3	266319256	266419256	100001	266369256	G	A	4.081	DG3C07279.1	Swissprot:NA	266325385	266326218	834	43038	1	266369256;43038;G;A;0.475975975975976;4.0810025473747;intergenic,DG3C07280(dist=32977),DG3C07281(dist=47939)	8.29846e-05	0.776397	0.131524
	4	Chr3	266319256	266419256	100001	266369256	G	A	4.081	DG3C07280.1	Swissprot:Beta-1,3-galactosyltransferase pvg3 OS=Schizosaccharomyces pombe (strain 972 / ATCC 24843) GN=pvg3 PE=1 SV=1	266335314	266336279	966	32977	1	266369256;32977;G;A;0.475975975975976;4.0810025473747;intergenic,DG3C07280(dist=32977),DG3C07281(dist=47939)	8.29846e-05	0.776397	0.131524
	4	Chr3	266319256	266419256	100001	266369256	G	A	4.081	DG3C07281.1	Swissprot:NA	266417195	266417766	572	-47939	1	266369256;-47939;G;A;0.475975975975976;4.0810025473747;intergenic,DG3C07280(dist=32977),DG3C07281(dist=47939)	8.29846e-05	0.776397	0.131524
	5	Chr4	143046689	143146689	100001	143096689	C	T	4.55206	DG4C02967.1	Swissprot:NA	143068132	143068464	333	28225	1	143096689;28225;C;T;0.0664652567975831;4.55205707065942;intergenic,DG4C02968(dist=16231),DG4C02969(dist=38830)	2.80506e-05	0.776397	0.081021
	5	Chr4	143046689	143146689	100001	143096689	C	T	4.55206	DG4C02968.1	Swissprot:NA	143076567	143080458	3892	16231	1	143096689;16231;C;T;0.0664652567975831;4.55205707065942;intergenic,DG4C02968(dist=16231),DG4C02969(dist=38830)	2.80506e-05	0.776397	0.081021
	5	Chr4	143046689	143146689	100001	143096689	C	T	4.55206	DG4C02969.1	Swissprot:Ethanolamine-phosphate cytidylyltransferase OS=Arabidopsis thaliana GN=PECT1 PE=1 SV=1	143135519	143141493	5975	-38830	1	143096689;-38830;C;T;0.0664652567975831;4.55205707065942;intergenic,DG4C02968(dist=16231),DG4C02969(dist=38830)	2.80506e-05	0.776397	0.081021
	6	Chr7	50699204	50799204	100001	50749204	C	A	4.05605	DG7C01403.1	Swissprot:NA	50706288	50706563	276	42641	1	50749204;42641;C;A;0.0570570570570571;4.05605154237983;intergenic,DG7C01403(dist=42641),DG7C01404(dist=19440)	8.78918e-05	0.776397	0.0996893
	6	Chr7	50699204	50799204	100001	50749204	C	A	4.05605	DG7C01404.1	Swissprot:Peptidyl-prolyl cis-trans isomerase E OS=Mus musculus GN=Ppie PE=2 SV=2	50768644	50776876	8233	-19440	1	50749204;-19440;C;A;0.0570570570570571;4.05605154237983;intergenic,DG7C01403(dist=42641),DG7C01404(dist=19440)	8.78918e-05	0.776397	0.0996893
2022_Dayi	sigIndex	chr	start	end	length_Signal	peakPOS	ref	alt	peak_value	transcript_ID	Annotation	gene_start	gene_end	gene_length	distance	sig_snp_num	pos;distance;ref;alt;maf;p_value;snp_effective	p value	FDR	PVE
	1	Chr1	43099786	43199786	100001	43149786	A	C	4.64379	DG1C01237.1	Swissprot:NA	43101733	43102207	475	47579	1	43149786;47579;A;C;0.0453172205438066;4.6437878379164;intergenic,DG1C01239(dist=17096),DG1C01240(dist=37049)	2.27097e-05	0.595427	0.110565
	1	Chr1	43099786	43199786	100001	43149786	A	C	4.64379	DG1C01238.1	Swissprot:NA	43121283	43125732	4450	24054	1	43149786;24054;A;C;0.0453172205438066;4.6437878379164;intergenic,DG1C01239(dist=17096),DG1C01240(dist=37049)	2.27097e-05	0.595427	0.110565
	1	Chr1	43099786	43199786	100001	43149786	A	C	4.64379	DG1C01239.1	Swissprot:F-box protein At3g26010 OS=Arabidopsis thaliana GN=At3g26010 PE=2 SV=1	43131142	43132690	1549	17096	1	43149786;17096;A;C;0.0453172205438066;4.6437878379164;intergenic,DG1C01239(dist=17096),DG1C01240(dist=37049)	2.27097e-05	0.595427	0.110565
	1	Chr1	43099786	43199786	100001	43149786	A	C	4.64379	DG1C01240.1	Swissprot:Probable protein phosphatase 2C 65 OS=Oryza sativa subsp. japonica GN=Os07g0646100 PE=2 SV=1	43186835	43191349	4515	-37049	1	43149786;-37049;A;C;0.0453172205438066;4.6437878379164;intergenic,DG1C01239(dist=17096),DG1C01240(dist=37049)	2.27097e-05	0.595427	0.110565
	1	Chr1	43099786	43199786	100001	43149786	A	C	4.64379	DG1C01241.1	Swissprot:Wound-induced protein 1 OS=Solanum tuberosum GN=WUN1 PE=2 SV=1	43192323	43192787	465	-42537	1	43149786;-42537;A;C;0.0453172205438066;4.6437878379164;intergenic,DG1C01239(dist=17096),DG1C01240(dist=37049)	2.27097e-05	0.595427	0.110565
	2	Chr1	70241838	70341838	100001	70291838	G	A	4.20111	DG1C02076.1	Swissprot:L-type lectin-domain containing receptor kinase IX.1 OS=Arabidopsis thaliana GN=LECRK91 PE=2 SV=1	70246626	70248773	2148	43065	1	70291838;43065;G;A;0.106606606606607;4.20110728041952;intergenic,DG1C02079(dist=9967),DG1C02080(dist=35552)	6.29351e-05	0.825047	0.118812
	2	Chr1	70241838	70341838	100001	70291838	G	A	4.20111	DG1C02077.1	Swissprot:Zinc finger AN1 and C2H2 domain-containing stress-associated protein 16 OS=Oryza sativa subsp. japonica GN=SAP16 PE=2 SV=2	70250581	70258347	7767	33491	1	70291838;33491;G;A;0.106606606606607;4.20110728041952;intergenic,DG1C02079(dist=9967),DG1C02080(dist=35552)	6.29351e-05	0.825047	0.118812
	2	Chr1	70241838	70341838	100001	70291838	G	A	4.20111	DG1C02078.1	Swissprot:NA	70261527	70277077	15551	14761	1	70291838;14761;G;A;0.106606606606607;4.20110728041952;intergenic,DG1C02079(dist=9967),DG1C02080(dist=35552)	6.29351e-05	0.825047	0.118812
	2	Chr1	70241838	70341838	100001	70291838	G	A	4.20111	DG1C02079.1	Swissprot:Protein-lysine methyltransferase METTL21D OS=Mus musculus GN=Vcpkmt PE=2 SV=2	70280799	70281871	1073	9967	1	70291838;9967;G;A;0.106606606606607;4.20110728041952;intergenic,DG1C02079(dist=9967),DG1C02080(dist=35552)	6.29351e-05	0.825047	0.118812
	2	Chr1	70241838	70341838	100001	70291838	G	A	4.20111	DG1C02080.1	Swissprot:Copper transporter 6 OS=Arabidopsis thaliana GN=COPT6 PE=2 SV=1	70327390	70327947	558	-35552	1	70291838;-35552;G;A;0.106606606606607;4.20110728041952;intergenic,DG1C02079(dist=9967),DG1C02080(dist=35552)	6.29351e-05	0.825047	0.118812
	3	Chr3	114849955	114949955	100001	114899955	G	A	4.94811									1.1269e-05	0.590925	0.0936454
	4	Chr5	42678362	42778362	100001	42728362	C	T	4.31769	DG5C01267.1	Swissprot:Putative uncharacterized protein At4g01020, chloroplastic OS=Arabidopsis thaliana GN=At4g01020 PE=3 SV=1	42690657	42697083	6427	31279	1	42728362;31279;C;T;0.0978915662650602;4.31769198090408;intergenic,DG5C01267(dist=31279),DG5C01268(dist=23291)	4.8118e-05	0.825047	0.0744345
	4	Chr5	42678362	42778362	100001	42728362	C	T	4.31769	DG5C01268.1	Swissprot:LRR receptor-like serine/threonine-protein kinase FLS2 OS=Arabidopsis thaliana GN=FLS2 PE=1 SV=1	42751653	42754754	3102	-23291	1	42728362;-23291;C;T;0.0978915662650602;4.31769198090408;intergenic,DG5C01267(dist=31279),DG5C01268(dist=23291)	4.8118e-05	0.825047	0.0744345
	4	Chr5	42678362	42778362	100001	42728362	C	T	4.31769	DG5C01269.1	Swissprot:Serine/threonine-protein kinase CBK1 OS=Pneumocystis carinii GN=CBK1 PE=2 SV=1	42757029	42766313	9285	-28667	1	42728362;-28667;C;T;0.0978915662650602;4.31769198090408;intergenic,DG5C01267(dist=31279),DG5C01268(dist=23291)	4.8118e-05	0.825047	0.0744345
2022_Yaan	sigIndex	chr	start	end	length_Signal	peakPOS	ref	alt	peak_value	transcript_ID	Annotation	gene_start	gene_end	gene_length	distance	sig_snp_num	pos;distance;ref;alt;maf;p_value;snp_effective	p value	FDR	PVE
	1	Chr1	118628375	118728375	100001	118678375	T	C	4.33574									4.61598e-05	0.265427	0.0991932
	2	Chr2	46180893	46280893	100001	46230893	G	A	4.25999	DG2C01388.1	Swissprot:Omega-6 fatty acid desaturase, endoplasmic reticulum isozyme 2 OS=Glycine max GN=FAD2-2 PE=2 SV=1	46178629	46182970	4342	47923	1	46230893;47923;G;A;0.46996996996997;4.2599946844561;intergenic,DG2C01388(dist=47923),DG2C01389(dist=63334)	5.49548e-05	0.265427	0.0952986
	3	Chr2	48345654	48445654	100001	48395654	T	C	4.12595	DG2C01444.1	Swissprot:1,2-dihydroxy-3-keto-5-methylthiopentene dioxygenase 3 OS=Oryza sativa subsp. japonica GN=ARD3 PE=3 SV=3	48351534	48354660	3127	40994	1	48395654;40994;T;C;0.039622641509434;4.12595153325044;intergenic,DG2C01445(dist=22280),DG2C01446(dist=24964)	7.48253e-05	0.327379	0.0787244
	3	Chr2	48345654	48445654	100001	48395654	T	C	4.12595	DG2C01445.1	Swissprot:Probable LRR receptor-like serine/threonine-protein kinase At4g08850 OS=Arabidopsis thaliana GN=At4g08850 PE=2 SV=3	48369862	48373374	3513	22280	1	48395654;22280;T;C;0.039622641509434;4.12595153325044;intergenic,DG2C01445(dist=22280),DG2C01446(dist=24964)	7.48253e-05	0.327379	0.0787244
	3	Chr2	48345654	48445654	100001	48395654	T	C	4.12595	DG2C01446.1	Swissprot:NA	48420618	48422595	1978	-24964	1	48395654;-24964;T;C;0.039622641509434;4.12595153325044;intergenic,DG2C01445(dist=22280),DG2C01446(dist=24964)	7.48253e-05	0.327379	0.0787244
	4	Chr2	116321365	116421365	100001	116371365	T	A	4.70344	DG2C03287.1	Swissprot:NA	116326437	116327571	1135	43794	1	116371365;43794;T;A;0.466966966966967;4.70344295814214;intergenic,DG2C03288(dist=41599),DG2C03289(dist=137246)	1.97951e-05	0.265427	0.109228
	4	Chr2	116321365	116421365	100001	116371365	T	A	4.70344	DG2C03288.1	Swissprot:B3 domain-containing protein Os03g0212300 OS=Oryza sativa subsp. japonica GN=Os03g0212300 PE=2 SV=1	116329106	116329766	661	41599	1	116371365;41599;T;A;0.466966966966967;4.70344295814214;intergenic,DG2C03288(dist=41599),DG2C03289(dist=137246)	1.97951e-05	0.265427	0.109228
	5	Chr3	62773661	62873725	100065	62823661	T	G	4.33574	DG3C01770.1	Swissprot:NA	62786450	62788790	2341	34871	4	62823661;34871;T;G;0.5;4.33573598746327;intergenic,DG3C01770(dist=34871),DG3C01771(dist=32201)	4.61598e-05	0.265427	0.081552
	5	Chr3	62773661	62873725	100065	62823661	T	G	4.33574	DG3C01771.1	Swissprot:5'-adenylylsulfate reductase 2, chloroplastic OS=Arabidopsis thaliana GN=APR2 PE=1 SV=2	62855862	62857351	1490	-32201	4	62823661;-32201;T;G;0.5;4.33573598746327;intergenic,DG3C01770(dist=34871),DG3C01771(dist=32201)	4.61598e-05	0.265427	0.081552
	6	Chr4	196757547	196857547	100001	196807547	T	A	4.33574	DG4C04666.1	Swissprot:Growth-regulating factor 9 OS=Oryza sativa subsp. japonica GN=GRF9 PE=2 SV=1	196800471	196803252	2782	4295	1	196807547;4295;T;A;0.498498498498498;4.33573598746327;intergenic,DG4C04666(dist=4295),DG4C04667(dist=60334)	4.61598e-05	0.265427	0.0840939
	7	Chr6	2499910	2599910	100001	2549910	C	T	5.83203	DG6C00070.1	Swissprot:Uncharacterized protein ycf37 OS=Guillardia theta GN=ycf37 PE=3 SV=1	2536235	2539541	3307	10369	1	2549910;10369;C;T;0.483483483483483;5.83202964665563;intergenic,DG6C00072(dist=3512),DG6C00073(dist=47486)	1.47221e-06	0.0772955	0.081552
	7	Chr6	2499910	2599910	100001	2549910	C	T	5.83203	DG6C00071.1	Swissprot:NA	2540774	2542152	1379	7758	1	2549910;7758;C;T;0.483483483483483;5.83202964665563;intergenic,DG6C00072(dist=3512),DG6C00073(dist=47486)	1.47221e-06	0.0772955	0.081552
	7	Chr6	2499910	2599910	100001	2549910	C	T	5.83203	DG6C00072.1	Swissprot:NA	2544879	2546398	1520	3512	1	2549910;3512;C;T;0.483483483483483;5.83202964665563;intergenic,DG6C00072(dist=3512),DG6C00073(dist=47486)	1.47221e-06	0.0772955	0.081552
	7	Chr6	2499910	2599910	100001	2549910	C	T	5.83203	DG6C00073.1	Swissprot:NA	2597396	2598417	1022	-47486	1	2549910;-47486;C;T;0.483483483483483;5.83202964665563;intergenic,DG6C00072(dist=3512),DG6C00073(dist=47486)	1.47221e-06	0.0772955	0.081552
	7	Chr6	2499910	2599910	100001	2549910	C	T	5.83203	DG6C00074.1	Swissprot:NA	2598647	2601661	3015	-48737	1	2549910;-48737;C;T;0.483483483483483;5.83202964665563;intergenic,DG6C00072(dist=3512),DG6C00073(dist=47486)	1.47221e-06	0.0772955	0.081552
	8	Chr6	9931781	10031781	100001	9981781	T	A	5.19457	DG6C00363.1	Swissprot:Eukaryotic translation initiation factor 3 subunit D OS=Arabidopsis thaliana GN=TIF3D1 PE=1 SV=1	9933963	9936022	2060	45759	1	9981781;45759;T;A;0.48948948948949;5.1945684713769;intergenic,DG6C00368(dist=25492),DG6C00369(dist=246115)	6.38898e-06	0.16772	0.0838078
	8	Chr6	9931781	10031781	100001	9981781	T	A	5.19457	DG6C00364.1	Swissprot:NA	9936461	9940775	4315	41006	1	9981781;41006;T;A;0.48948948948949;5.1945684713769;intergenic,DG6C00368(dist=25492),DG6C00369(dist=246115)	6.38898e-06	0.16772	0.0838078
	8	Chr6	9931781	10031781	100001	9981781	T	A	5.19457	DG6C00365.1	Swissprot:Cold-regulated 413 inner membrane protein 2, chloroplastic OS=Arabidopsis thaliana GN=COR413IM2 PE=1 SV=1	9941746	9943841	2096	37940	1	9981781;37940;T;A;0.48948948948949;5.1945684713769;intergenic,DG6C00368(dist=25492),DG6C00369(dist=246115)	6.38898e-06	0.16772	0.0838078
	8	Chr6	9931781	10031781	100001	9981781	T	A	5.19457	DG6C00366.1	Swissprot:FRIGIDA-like protein 3 OS=Arabidopsis thaliana GN=FRL3 PE=1 SV=1	9944117	9947942	3826	33839	1	9981781;33839;T;A;0.48948948948949;5.1945684713769;intergenic,DG6C00368(dist=25492),DG6C00369(dist=246115)	6.38898e-06	0.16772	0.0838078
	8	Chr6	9931781	10031781	100001	9981781	T	A	5.19457	DG6C00367.1	Swissprot:Chlorophyll a-b binding protein 3C, chloroplastic OS=Solanum lycopersicum GN=CAB3C PE=3 SV=1	9950776	9951874	1099	29907	1	9981781;29907;T;A;0.48948948948949;5.1945684713769;intergenic,DG6C00368(dist=25492),DG6C00369(dist=246115)	6.38898e-06	0.16772	0.0838078
	8	Chr6	9931781	10031781	100001	9981781	T	A	5.19457	DG6C00368.1	Swissprot:Chlorophyll a-b binding protein 2, chloroplastic OS=Oryza sativa subsp. japonica GN=CAB2R PE=2 SV=2	9955116	9956289	1174	25492	1	9981781;25492;T;A;0.48948948948949;5.1945684713769;intergenic,DG6C00368(dist=25492),DG6C00369(dist=246115)	6.38898e-06	0.16772	0.0838078
	9	Chr7	50510934	50610934	100001	50560934	A	G	4.25485	DG7C01399.1	Swissprot:Protein DEFECTIVE IN MERISTEM SILENCING 3 OS=Arabidopsis thaliana GN=DMS3 PE=1 SV=1	50500150	50527311	27162	33623	1	50560934;33623;A;G;0.496996996996997;4.25484585538134;intergenic,DG7C01399(dist=33623),DG7C01400(dist=56800)	5.56102e-05	0.265427	0.081552
