# Supplementary material for: Genome-wide association analysis reveals the function of DgSAUR71 in plant height improvement
Source: BMC Plant Biol. 2025 Feb 22;25:240. doi: 10.1186/s12870-025-06246-x (PMC11846171; doi:10.1186/s12870-025-06246-x)
Supplement: Supplementary file 5 — Supplementary Material 5: Table S4 The information of candidate loci and genes from GWAS. [file 12870_2025_6246_MOESM5_ESM.xlsx]

## Sheet: Sheet1
ID	biological_process	biological_process_description	cellular_component	cellular_component_description	molecular_function	molecular_function_description	pathway_id	pathway
DG2C02300	GO:0009733||GO:0008150||GO:0009719||GO:0009725||GO:0010033||GO:0042221||GO:0050896	response to auxin||biological_process||response to endogenous stimulus||response to hormone||response to organic substance||response to chemical||response to stimulus					osa04075	Plant hormone signal transduction
DG2C02301	--	--	--	--	--	--	--	--
DG2C02302	--	--	--	--	--	--	--	--
DG2C02303	--	--	--	--	--	--	--	--
DG2C02304					GO:0008270||GO:0003674||GO:0005488||GO:0046872||GO:0043167||GO:0043169||GO:0046914	zinc ion binding||molecular_function||binding||metal ion binding||ion binding||cation binding||transition metal ion binding	--	--
DG3C07278	--	--	--	--	--	--	--	--
DG3C07279	--	--	--	--	--	--	--	--
DG3C07280	GO:0006486||GO:0008152||GO:0006464||GO:0008150||GO:0009058||GO:0009059||GO:0009100||GO:0009101||GO:0009987||GO:0019538||GO:0034645||GO:0036211||GO:0043170||GO:0043412||GO:0043413||GO:0044237||GO:0044238||GO:0044249||GO:0044260||GO:0044267||GO:0044699||GO:0044710||GO:0044763||GO:0070085||GO:0071704||GO:1901135||GO:1901137||GO:1901576	protein glycosylation||metabolic process||cellular protein modification process||biological_process||biosynthetic process||macromolecule biosynthetic process||glycoprotein metabolic process||glycoprotein biosynthetic process||cellular process||protein metabolic process||cellular macromolecule biosynthetic process||protein modification process||macromolecule metabolic process||macromolecule modifi…	GO:0016020||GO:0005575	membrane||cellular_component	GO:0008378||GO:0003674||GO:0003824||GO:0016740||GO:0016757||GO:0016758	galactosyltransferase activity||molecular_function||catalytic activity||transferase activity||transferase activity, transferring glycosyl groups||transferase activity, transferring hexosyl groups	--	--
DG3C07281					GO:0003676||GO:0003674||GO:0005488||GO:0097159||GO:1901363	nucleic acid binding||molecular_function||binding||organic cyclic compound binding||heterocyclic compound binding	--	--
DG4C05336					GO:0005515||GO:0003674||GO:0005488	protein binding||molecular_function||binding	osa00480||osa01100	Glutathione metabolism||Metabolic pathways
DG4C05337					GO:0005515||GO:0003674||GO:0005488	protein binding||molecular_function||binding	osa00480||osa01100	Glutathione metabolism||Metabolic pathways
DG4C05338	--	--	--	--	--	--	osa00630||osa01100||osa01110||osa01200||osa04146	Glyoxylate and dicarboxylate metabolism||Metabolic pathways||Biosynthesis of secondary metabolites||Carbon metabolism||Peroxisome
DG4C05339					GO:0016491||GO:0003674||GO:0003824	oxidoreductase activity||molecular_function||catalytic activity	--	--
DG4C05340	--	--	--	--	--	--	--	--
DG5C00186	--	--	--	--	--	--	--	--
DG2C04644	--	--	--	--	--	--	--	--
DG2C04645					GO:0005515||GO:0003674||GO:0005488	protein binding||molecular_function||binding	--	--
DG3C05701	GO:0055114||GO:0008152||GO:0008150||GO:0044699||GO:0044710	oxidation-reduction process||metabolic process||biological_process||single-organism process||single-organism metabolic process			GO:0005506||GO:0016705||GO:0020037||GO:0003674||GO:0005488||GO:0046872||GO:0043167||GO:0043169||GO:0046914||GO:0003824||GO:0016491||GO:0046906||GO:0097159||GO:1901363	iron ion binding||oxidoreductase activity, acting on paired donors, with incorporation or reduction of molecular oxygen||heme binding||molecular_function||binding||metal ion binding||ion binding||cation binding||transition metal ion binding||catalytic activity||oxidoreductase activity||tetrapyrrole binding||organic cyclic compound binding||heterocyclic compound binding	--	--
DG3C05702	GO:0006468||GO:0008152||GO:0006464||GO:0006793||GO:0006796||GO:0008150||GO:0009987||GO:0016310||GO:0019538||GO:0036211||GO:0043170||GO:0043412||GO:0044237||GO:0044238||GO:0044260||GO:0044267||GO:0071704	protein phosphorylation||metabolic process||cellular protein modification process||phosphorus metabolic process||phosphate-containing compound metabolic process||biological_process||cellular process||phosphorylation||protein metabolic process||protein modification process||macromolecule metabolic process||macromolecule modification||cellular metabolic process||primary metabolic process||cellular …			GO:0004672||GO:0005524||GO:0003674||GO:0003824||GO:0016301||GO:0016740||GO:0016772||GO:0016773||GO:0000166||GO:0005488||GO:0017076||GO:0030554||GO:0032553||GO:0032555||GO:0032559||GO:0035639||GO:0036094||GO:0043167||GO:0043168||GO:0097159||GO:0097367||GO:1901265||GO:1901363	protein kinase activity||ATP binding||molecular_function||catalytic activity||kinase activity||transferase activity||transferase activity, transferring phosphorus-containing groups||phosphotransferase activity, alcohol group as acceptor||nucleotide binding||binding||purine nucleotide binding||adenyl nucleotide binding||ribonucleotide binding||purine ribonucleotide binding||adenyl ribonucleotide b…	--	--
DG3C05703	GO:0008152||GO:0055114||GO:0008150||GO:0044699||GO:0044710	metabolic process||oxidation-reduction process||biological_process||single-organism process||single-organism metabolic process			GO:0016616||GO:0051287||GO:0003674||GO:0003824||GO:0016491||GO:0016614||GO:0000166||GO:0005488||GO:0036094||GO:0048037||GO:0050662||GO:0097159||GO:1901265||GO:1901363	oxidoreductase activity, acting on the CH-OH group of donors, NAD or NADP as acceptor||NAD binding||molecular_function||catalytic activity||oxidoreductase activity||oxidoreductase activity, acting on CH-OH group of donors||nucleotide binding||binding||small molecule binding||cofactor binding||coenzyme binding||organic cyclic compound binding||nucleoside phosphate binding||heterocyclic compound bi…	osa00630||osa01100||osa01200	Glyoxylate and dicarboxylate metabolism||Metabolic pathways||Carbon metabolism
DG3C05704	--	--	--	--	--	--	--	--
DG3C05705					GO:0003676||GO:0003674||GO:0005488||GO:0097159||GO:1901363	nucleic acid binding||molecular_function||binding||organic cyclic compound binding||heterocyclic compound binding	--	--
DG3C05706	GO:0006508||GO:0008152||GO:0008150||GO:0019538||GO:0043170||GO:0044238||GO:0071704	proteolysis||metabolic process||biological_process||protein metabolic process||macromolecule metabolic process||primary metabolic process||organic substance metabolic process			GO:0008234||GO:0003674||GO:0003824||GO:0008233||GO:0070011||GO:0016787	cysteine-type peptidase activity||molecular_function||catalytic activity||peptidase activity||peptidase activity, acting on L-amino acid peptides||hydrolase activity	--	--
DG4C02967	--	--	--	--	--	--	--	--
DG4C02968	--	--	--	--	--	--	--	--
DG4C02969	GO:0009058||GO:0008152||GO:0008150	biosynthetic process||metabolic process||biological_process			GO:0003824||GO:0003674	catalytic activity||molecular_function	--	--
DG7C01403	--	--	--	--	--	--	--	--
DG7C01404					GO:0003676||GO:0003674||GO:0005488||GO:0097159||GO:1901363	nucleic acid binding||molecular_function||binding||organic cyclic compound binding||heterocyclic compound binding	--	--
DG1C01237	--	--	--	--	--	--	--	--
DG1C01238	--	--	--	--	--	--	--	--
DG1C01239					GO:0005515||GO:0003674||GO:0005488	protein binding||molecular_function||binding	--	--
DG1C01240					GO:0003824||GO:0003674	catalytic activity||molecular_function	--	--
DG1C01241	--	--	--	--	--	--	--	--
DG1C02076					GO:0030246||GO:0003674||GO:0005488	carbohydrate binding||molecular_function||binding	--	--
DG1C02077					GO:0008270||GO:0003674||GO:0005488||GO:0046872||GO:0043167||GO:0043169||GO:0046914	zinc ion binding||molecular_function||binding||metal ion binding||ion binding||cation binding||transition metal ion binding	--	--
DG1C02078	--	--	--	--	--	--	--	--
DG1C02079	--	--	--	--	--	--	--	--
DG1C02080	GO:0035434||GO:0000041||GO:0006810||GO:0006811||GO:0006812||GO:0030001||GO:0006825||GO:0008150||GO:0034220||GO:0051179||GO:0051234||GO:0055085||GO:0098655||GO:0098660||GO:0098662	copper ion transmembrane transport||transition metal ion transport||transport||ion transport||cation transport||metal ion transport||copper ion transport||biological_process||ion transmembrane transport||localization||establishment of localization||transmembrane transport||cation transmembrane transport||inorganic ion transmembrane transport||inorganic cation transmembrane transport	GO:0016021||GO:0005575||GO:0016020||GO:0031224||GO:0044425	integral component of membrane||cellular_component||membrane||intrinsic component of membrane||membrane part	GO:0005375||GO:0003674||GO:0046873||GO:0005215||GO:0022857||GO:0008324||GO:0015075||GO:0022891||GO:0022890||GO:0022892||GO:0046915	copper ion transmembrane transporter activity||molecular_function||metal ion transmembrane transporter activity||transporter activity||transmembrane transporter activity||cation transmembrane transporter activity||ion transmembrane transporter activity||substrate-specific transmembrane transporter activity||inorganic cation transmembrane transporter activity||substrate-specific transporter activi…	--	--
DG5C01267					GO:0004386||GO:0003676||GO:0005524||GO:0003674||GO:0003824||GO:0017111||GO:0016462||GO:0016787||GO:0016817||GO:0016818||GO:0005488||GO:0097159||GO:1901363||GO:0000166||GO:0017076||GO:0030554||GO:0032553||GO:0032555||GO:0032559||GO:0035639||GO:0036094||GO:0043167||GO:0043168||GO:0097367||GO:1901265	helicase activity||nucleic acid binding||ATP binding||molecular_function||catalytic activity||nucleoside-triphosphatase activity||pyrophosphatase activity||hydrolase activity||hydrolase activity, acting on acid anhydrides||hydrolase activity, acting on acid anhydrides, in phosphorus-containing anhydrides||binding||organic cyclic compound binding||heterocyclic compound binding||nucleotide binding|…	--	--
DG5C01268					GO:0005515||GO:0003674||GO:0005488	protein binding||molecular_function||binding	--	--
DG5C01269	GO:0006468||GO:0008152||GO:0006464||GO:0006793||GO:0006796||GO:0008150||GO:0009987||GO:0016310||GO:0019538||GO:0036211||GO:0043170||GO:0043412||GO:0044237||GO:0044238||GO:0044260||GO:0044267||GO:0071704	protein phosphorylation||metabolic process||cellular protein modification process||phosphorus metabolic process||phosphate-containing compound metabolic process||biological_process||cellular process||phosphorylation||protein metabolic process||protein modification process||macromolecule metabolic process||macromolecule modification||cellular metabolic process||primary metabolic process||cellular …			GO:0004672||GO:0005524||GO:0003674||GO:0003824||GO:0016301||GO:0016740||GO:0016772||GO:0016773||GO:0000166||GO:0005488||GO:0017076||GO:0030554||GO:0032553||GO:0032555||GO:0032559||GO:0035639||GO:0036094||GO:0043167||GO:0043168||GO:0097159||GO:0097367||GO:1901265||GO:1901363	protein kinase activity||ATP binding||molecular_function||catalytic activity||kinase activity||transferase activity||transferase activity, transferring phosphorus-containing groups||phosphotransferase activity, alcohol group as acceptor||nucleotide binding||binding||purine nucleotide binding||adenyl nucleotide binding||ribonucleotide binding||purine ribonucleotide binding||adenyl ribonucleotide b…	--	--
DG2C01388	GO:0006629||GO:0055114||GO:0008152||GO:0008150||GO:0044238||GO:0044699||GO:0044710||GO:0071704	lipid metabolic process||oxidation-reduction process||metabolic process||biological_process||primary metabolic process||single-organism process||single-organism metabolic process||organic substance metabolic process			GO:0016717||GO:0003674||GO:0003824||GO:0016491||GO:0016705	oxidoreductase activity, acting on paired donors, with oxidation of a pair of donors resulting in the reduction of molecular oxygen to two molecules of water||molecular_function||catalytic activity||oxidoreductase activity||oxidoreductase activity, acting on paired donors, with incorporation or reduction of molecular oxygen	osa01040||osa01100||osa01212	Biosynthesis of unsaturated fatty acids||Metabolic pathways||Fatty acid metabolism
DG2C01444	GO:0055114||GO:0008152||GO:0008150||GO:0044699||GO:0044710	oxidation-reduction process||metabolic process||biological_process||single-organism process||single-organism metabolic process			GO:0010309||GO:0003674||GO:0003824||GO:0016491||GO:0016701||GO:0016702||GO:0051213	acireductone dioxygenase [iron(II)-requiring] activity||molecular_function||catalytic activity||oxidoreductase activity||oxidoreductase activity, acting on single donors with incorporation of molecular oxygen||oxidoreductase activity, acting on single donors with incorporation of molecular oxygen, incorporation of two atoms of oxygen||dioxygenase activity	osa00270||osa01100	Cysteine and methionine metabolism||Metabolic pathways
DG2C01445	GO:0006468||GO:0008152||GO:0006464||GO:0006793||GO:0006796||GO:0008150||GO:0009987||GO:0016310||GO:0019538||GO:0036211||GO:0043170||GO:0043412||GO:0044237||GO:0044238||GO:0044260||GO:0044267||GO:0071704	protein phosphorylation||metabolic process||cellular protein modification process||phosphorus metabolic process||phosphate-containing compound metabolic process||biological_process||cellular process||phosphorylation||protein metabolic process||protein modification process||macromolecule metabolic process||macromolecule modification||cellular metabolic process||primary metabolic process||cellular …			GO:0004672||GO:0005524||GO:0005515||GO:0003674||GO:0003824||GO:0016301||GO:0016740||GO:0016772||GO:0016773||GO:0000166||GO:0005488||GO:0017076||GO:0030554||GO:0032553||GO:0032555||GO:0032559||GO:0035639||GO:0036094||GO:0043167||GO:0043168||GO:0097159||GO:0097367||GO:1901265||GO:1901363	protein kinase activity||ATP binding||protein binding||molecular_function||catalytic activity||kinase activity||transferase activity||transferase activity, transferring phosphorus-containing groups||phosphotransferase activity, alcohol group as acceptor||nucleotide binding||binding||purine nucleotide binding||adenyl nucleotide binding||ribonucleotide binding||purine ribonucleotide binding||adenyl…	--	--
DG2C01446	--	--	--	--	--	--	--	--
DG2C03287	--	--	--	--	--	--	--	--
DG2C03288					GO:0003677||GO:0003674||GO:0003676||GO:0005488||GO:0097159||GO:1901363	DNA binding||molecular_function||nucleic acid binding||binding||organic cyclic compound binding||heterocyclic compound binding	--	--
DG3C01770	--	--	--	--	--	--	--	--
DG3C01771	GO:0008152||GO:0045454||GO:0008150||GO:0009987||GO:0019725||GO:0042592||GO:0044699||GO:0044763||GO:0050789||GO:0050794||GO:0065007||GO:0065008	metabolic process||cell redox homeostasis||biological_process||cellular process||cellular homeostasis||homeostatic process||single-organism process||single-organism cellular process||regulation of biological process||regulation of cellular process||biological regulation||regulation of biological quality			GO:0003824||GO:0003674	catalytic activity||molecular_function	--	--
DG4C04666	GO:0006355||GO:0008152||GO:0006139||GO:0006351||GO:0006725||GO:0006807||GO:0008150||GO:0009058||GO:0009059||GO:0009889||GO:0009987||GO:0010467||GO:0010468||GO:0010556||GO:0016070||GO:0018130||GO:0019219||GO:0019222||GO:0019438||GO:0031323||GO:0031326||GO:0032774||GO:0034641||GO:0034645||GO:0034654||GO:0043170||GO:0044237||GO:0044238||GO:0044249||GO:0044260||GO:0044271||GO:0046483||GO:0050789||GO:…	regulation of transcription, DNA-templated||metabolic process||nucleobase-containing compound metabolic process||transcription, DNA-templated||cellular aromatic compound metabolic process||nitrogen compound metabolic process||biological_process||biosynthetic process||macromolecule biosynthetic process||regulation of biosynthetic process||cellular process||gene expression||regulation of gene expre…	GO:0005634||GO:0005622||GO:0005575||GO:0005623||GO:0043231||GO:0043226||GO:0043227||GO:0043229||GO:0044424||GO:0044464	nucleus||intracellular||cellular_component||cell||intracellular membrane-bounded organelle||organelle||membrane-bounded organelle||intracellular organelle||intracellular part||cell part	GO:0005524||GO:0000166||GO:0003674||GO:0005488||GO:0017076||GO:0030554||GO:0032553||GO:0032555||GO:0032559||GO:0035639||GO:0036094||GO:0043167||GO:0043168||GO:0097159||GO:0097367||GO:1901265||GO:1901363	ATP binding||nucleotide binding||molecular_function||binding||purine nucleotide binding||adenyl nucleotide binding||ribonucleotide binding||purine ribonucleotide binding||adenyl ribonucleotide binding||purine ribonucleoside triphosphate binding||small molecule binding||ion binding||anion binding||organic cyclic compound binding||carbohydrate derivative binding||nucleoside phosphate binding||heter…	--	--
DG6C00070					GO:0005515||GO:0003674||GO:0005488	protein binding||molecular_function||binding	osa00195	Photosynthesis
DG6C00071	--	--	--	--	--	--	--	--
DG6C00072	--	--	--	--	--	--	--	--
DG6C00073	--	--	--	--	--	--	--	--
DG6C00074	--	--	--	--	--	--	--	--
DG6C00363			GO:0005737||GO:0005852||GO:0005622||GO:0005575||GO:0005623||GO:0044424||GO:0044464||GO:0032991||GO:0043234||GO:0044444	cytoplasm||eukaryotic translation initiation factor 3 complex||intracellular||cellular_component||cell||intracellular part||cell part||macromolecular complex||protein complex||cytoplasmic part	GO:0003743||GO:0003674||GO:0003676||GO:0003723||GO:0005488||GO:0008135||GO:0097159||GO:1901363	translation initiation factor activity||molecular_function||nucleic acid binding||RNA binding||binding||translation factor activity, RNA binding||organic cyclic compound binding||heterocyclic compound binding	--	--
DG6C00364	--	--	--	--	--	--	--	--
DG6C00365			GO:0016021||GO:0005575||GO:0016020||GO:0031224||GO:0044425	integral component of membrane||cellular_component||membrane||intrinsic component of membrane||membrane part			--	--
DG6C00366	--	--	--	--	--	--	--	--
DG6C00367	--	--	--	--	--	--	--	--
DG6C00368	--	--	--	--	--	--	--	--
DG7C01399	--	--	--	--	--	--	--	--
