# Supplementary material for: Genome-wide association analysis reveals the function of DgSAUR71 in plant height improvement
Source: BMC Plant Biol. 2025 Feb 22;25:240. doi: 10.1186/s12870-025-06246-x (PMC11846171; doi:10.1186/s12870-025-06246-x)
Supplement: Supplementary file 6 — Supplementary Material 6: Table S5 The GO and KEGG annotation of candidate genes. [file 12870_2025_6246_MOESM6_ESM.xlsx]

## Sheet: Plant height
ZH11	DgSAUR71-OE1	DgSAUR71-OE2
114	91	112
117	106	108
115	105	101
111	91	111
119	83	109
115	111	110
118	108	107
110	101	106
116	103	102
114	104	106
