# Supplementary material for: Genome-wide association analysis reveals the function of DgSAUR71 in plant height improvement
Source: BMC Plant Biol. 2025 Feb 22;25:240. doi: 10.1186/s12870-025-06246-x (PMC11846171; doi:10.1186/s12870-025-06246-x)
Supplement: Supplementary file 7 — Supplementary Material 7: Table S6 The data of plant height in transgenic lines. [file 12870_2025_6246_MOESM7_ESM.xlsx]

## Sheet: 2021
		Yaan-1	Yaan-2		Dayi-1	Dayi-2
ID	Sequencing number	Plant height	Plant height	Mean	Plant height	Plant height	Mean
KAIMO	13-1	121.87	117.69	119.78	117	145.19	131.095
JINNIU	14-2	NA	NA	#DIV/0!	31.5	57.25	44.375
DIANBEI	13-2	90.01	98.58	94.295	119.23	134.1	126.665
DANA	14-1	82.55	89.58	86.065	109.17	105.35	107.26
BAOXING	12-2	122.38	113.57	117.975	126.071	99.25	112.661
W616011	3-23	77.66	72.65	75.155	95.11	95.6	95.355
W610025	5-1	64.76	63.83	64.295	91.45	82.8	87.125
W610024	10-15	86.24	84.58	85.41	103.79	88.5	96.145
PI678465	4-9	38.65	58.35	48.5	58.5375	58.1429	58.3402
PI659908	4-16	42.6	64.56	53.58	89.77	75.3333	82.5517
PI642809	3-6	72.87	69.62	71.245	53.43	77.8	65.615
PI634258	9-23	108.86	108.36	108.61	102.425	111.111	106.768
PI598424	2-24	104.02	84.96	94.49	107.51	106.7	107.105
PI598423	3-5	NA	42.7	42.7	88.5	76.125	82.3125
PI598411	5-2	72.77	69.04	70.905	98.07	59.5	78.785
PI598410	3-4	75.34	71.57	73.455	73.7375	108.5	91.1188
PI598409	4-5	NA	NA	#DIV/0!	87.19	88.7	87.945
PI598407	4-12	32.116	50.3	41.208	NA	71.4	71.4
PI598406	14-10	41.32	46.2	43.76	90.21	94.7	92.455
PI597358	14-7	83.06	88.69	85.875	90.0667	80.28	85.1733
PI595083	8-2	96.09	89.39	92.74	91.5	122.1	106.8
PI595067	8-1	78.75	78.59	78.67	94.54	101.8	98.17
PI595066	13-9	42.8	41.7778	42.2889	65.8889	NA	65.8889
PI595065	13-6	68.05	74.67	71.36	97.3	82.9	90.1
PI595064	11-1	76.53	84.06	80.295	68.04	109.1	88.57
PI595009	10-3	39.6333	44.675	42.1542	82.9667	91.05	87.0083
PI595001	5-9	73.71	77.74	75.725	73.45	76	74.725
PI595000	3-10	62.72	40.02	51.37	86.4444	87.4286	86.9365
PI594997	5-8	0	45.77	22.885	54.3	88.3	71.3
PI594994	5-16	NA	107.79	107.79	125.7	100.5	113.1
PI594993	5-19	84.23	89.79	87.01	87.59	98.02	92.805
PI578662	13-7	96.59	103.77	100.18	81.4833	92.8471	87.1652
PI578592	11-6	104.33	122.3	113.315	116.85	153.3	135.075
PI578588	9-8	93.13	96.94	95.035	100.46	105.95	103.205
PI578587	7-14	90.3	87.72	89.01	110.1	120.3	115.2
PI577807	7-13	85	85.23	85.115	94.23	107	100.615
PI566817	8-28	NA	56.36	56.36	78.1429	92.5	85.3214
PI564903	11-19	61.25	62.74	61.995	NA	86.8571	86.8571
PI538891	9-27	NA	NA	#DIV/0!	NA	NA	#DIV/0!
PI538331	8-27	52.7	45.08	48.89	77.8125	NA	77.8125
PI537451	9-22	69.85	74.29	72.07	86.1429	105.42	95.7814
PI516529	6-28	64.35	53.93	59.14	65.95	84.4875	75.2188
PI502343	4-2	50.67	80.42	65.545	112.5	110.3	111.4
PI502337	4-11	75.09	90.85	82.97	120.32	111.66	115.99
PI441031	12-1	44.06	61.63	52.845	95.4	107.71	101.555
PI440275	13-10	86.75	89.83	88.29	83.5	103.786	93.6429
PI440273	12-11	NA	NA	#DIV/0!	NA	NA	#DIV/0!
PI440271	14-11	70.44	68.2	69.32	61.625	98.2	79.9125
PI440270	6-26	57.35	60.59	58.97	32.3	NA	32.3
PI421012	12-10	86.12	93.01	89.565	134.03	121.85	127.94
PI421010	14-14	79.29	86.77	83.03	77.175	70.1	73.6375
PI419944	7-5	42.025	45.9	43.9625	43	NA	43
PI419940	12-12	81.98	80.33	81.155	97.28	85.37	91.325
PI419529	13-12	NA	NA	#DIV/0!	81.5889	78.8889	80.2389
PI419527	11-3	89.18	109.67	99.425	NA	160.1	160.1
PI419525	7-11	40.675	48.6667	44.6708	NA	73.0714	73.0714
PI419521	7-15	NA	NA	#DIV/0!	NA	46.25	46.25
PI419520	10-7	61.41	71.22	66.315	67.3143	98.55	82.9321
PI598422	4-3	83.9	75.17	79.535	58.65	72.7	65.675
PI371948	8-9	120.54	106.32	113.43	100.98	95.11	98.045
PI368871	3-2	82.53	77.05	79.79	81.19	75.3571	78.2736
PI368178	3-19	80.98	81.18	81.08	86.22	98.78	92.5
PI368177	5-4	NA	NA	#DIV/0!	88.9143	NA	88.9143
PI325306	3-17	58.58	NA	58.58	77.78	73.8857	75.8329
PI325305	2-21	70.56	73.57	72.065	80.525	83.6667	82.0958
PI325303	3-24	33.5667	66.17	49.8683	97.11	109.45	103.28
PI325301	2-19	99.64	93.47	96.555	120.03	124.222	122.126
PI325295	2-22	NA	NA	#DIV/0!	NA	NA	#DIV/0!
PI325294	10-25	NA	NA	#DIV/0!	96.16	109.53	102.845
PI325289	8-17	50.4286	51.04	50.7343	96.62	91	93.81
PI320557	12-8	56.25	39.7833	48.0167	66.89	105.52	86.205
PI315424	8-13	NA	38.4	38.4	62.7	48.6	55.65
PI315419	2-15	59.42	72.76	66.09	NA	126.45	126.45
PI315418	3-12	96.92	95.49	96.205	120.95	118.5	119.725
PI315413	7-29	69.275	94.43	81.8525	82.825	111.5	97.1625
PI315412	7-20	59.99	56.83	58.41	103.13	89.2	96.165
PI315411	6-7	123.94	113.89	118.915	137.32	145.6	141.46
PI314244	11-23	38.4333	51.86	45.1467	NA	73.625	73.625
PI312450	8-16	NA	63.28	63.28	81.725	96.3333	89.0292
PI311039	3-27	NA	38.5	38.5	64.05	85.25	74.65
PI311032	3-1	93.51	84.23	88.87	90.1	97.3	93.7
PI308542	13-5	96.39	95.1	95.745	111.1	126.4	118.75
PI306729	6-4	65.74	66.47	66.105	NA	31.0222	31.0222
PI302878	6-2	105.12	109.99	107.555	130.625	134.722	132.674
PI302661	3-18	99.73	86.03	92.88	101.45	127.7	114.575
PI293445	7-16	78.87	73.53	76.2	103.96	103.75	103.855
PI292749	6-16	NA	35.32	35.32	54.2833	71.3333	62.8083
PI292593	6-24	NA	49.94	49.94	94.82	78.7857	86.8029
PI292587	6-25	57.9	66	61.95	78.9	69.1	74
PI292586	7-26	97.86	87.76	92.81	90.17	103.2	96.685
PI289003	9-15	50.86	67.22	59.04	72.15	88.5	80.325
PI289000	11-22	62.29	NA	62.29	82.18	77.4	79.79
PI288999	8-24	NA	47.1	47.1	75.73	71.3333	73.5317
PI287818	9-16	98.92	89.59	94.255	110.72	121.5	116.11
PI287816	11-26	77.73	66.94	72.335	96.39	102.7	99.545
PI287813	11-21	NA	68.25	68.25	129.4	117.5	123.45
PI287808	9-17	91.7	94.85	93.275	89.44	103.77	96.605
PI287807	10-17	67.06	77.59	72.325	82.0333	91	86.5167
PI287803	11-25	79.11	73.79	76.45	114.39	116.9	115.645
PI287800	7-22	56.65	47.03	51.84	92.52	87.5	90.01
PI287799	10-20	90.74	78.91	84.825	99.5	108.62	104.06
PI284795	10-22	98.56	80.54	89.55	81.13	100.2	90.665
PI284673	6-19	81.04	84.23	82.635	NA	90.64	90.64
PI273739	6-14	NA	60.5	60.5	77.02	69	73.01
PI273738	8-7	81.14	79.78	80.46	NA	99.7	99.7
PI269887	7-7	91.27	89.9	90.585	120.1	132.4	126.25
PI269886	6-8	90.03	102.91	96.47	118.93	94.6667	106.798
PI269885	7-10	115.48	92.94	104.21	133.25	142	137.625
PI269884	7-9	NA	NA	#DIV/0!	118.4	126.1	122.25
PI262461	7-12	71.15	66.44	68.795	74.9	69.74	72.32
PI262460	6-12	59.61	53.44	56.525	83.53	70.1375	76.8338
PI262459	10-12	101.77	104.42	103.095	95.4333	101.97	98.7017
PI257268	11-7	52.87	33.6889	43.2794	93.54	95.25	94.395
PI255873	9-11	103.57	94.87	99.22	136.88	120.35	128.615
PI255872	9-24	49.2	48.78	48.99	65.3333	84.1	74.7167
PI255415	9-10	94.87	96.84	95.855	58.7667	112.7	85.7333
PI255414	14-12	94.08	96.47	95.275	125.6	119.3	122.45
PI255412	11-16	68.11	51.49	59.8	50.4	82.0625	66.2313
PI255410	11-4	47.88	52.8333	50.3567	50.4667	76	63.2333
PI253967	12-6	54.69	48.37	51.53	64.3714	59.3	61.8357
PI253966	14-6	98.21	90.59	94.4	76.3	128.3	102.3
PI253303	6-9	64.54	62.28	63.41	81.16	81	81.08
PI251818	9-3	66.36	66.01	66.185	81.63	88.55	85.09
PI251817	12-14	76.96	72.92	74.94	91.72	88.77	90.245
PI251815	8-21	80.42	NA	80.42	101.25	74.3333	87.7917
PI251814	3-14	58.78	56.22	57.5	61.3	34.5	47.9
PI251813	9-14	87.86	93.32	90.59	89.24	94.15	91.695
PI251684	6-21	48.86	52.96	50.91	54.95	41.8	48.375
PI251663	8-8	122.81	127.23	125.02	136.84	83.3	110.07
PI251418	8-5	69.26	58.5	63.88	95.1	73.45	84.275
PI251113	13-4	95.98	91.44	93.71	86.86	88.54	87.7
PI251112	13-13	86.05	88.28	87.165	105.12	95.2	100.16
PI250957	14-5	62.57	64.38	63.475	93.41	69.9	81.655
PI249735	6-10	75.46	79.09	77.275	96.78	108.65	102.715
PI237974	6-3	NA	87.66	87.66	106.425	113	109.713
PI237718	14-13	40.15	38.76	39.455	66.34	58.25	62.295
PI237608	6-5	104	108.27	106.135	114.81	114.65	114.73
PI237600	8-14	66.28	78.62	72.45	73.46	53.25	63.355
PI237598	5-11	59.3	#DIV/0!	#DIV/0!	51	66.4286	58.7143
PI237596	11-17	36.78	36.72	36.75	77.79	NA	77.79
PI237594	7-28	82.13	81.65	81.89	97.57	121	109.285
PI237593	3-21	51.51	46.47	48.99	71.85	84.3	78.075
PI237592	13-3	45.09	59.02	52.055	45.6667	69.88	57.7733
PI237591	4-20	50.51	47.71	49.11	84.93	86.25	85.59
PI237590	2-23	67.28	83.58	75.43	91.65	104.571	98.1107
PI237587	4-21	55.56	54.49	55.025	76.2371	74.5	75.3686
PI237586	4-13	96.81	85.47	91.14	111.56	111.2	111.38
PI237269	8-6	27.8	36.57	32.185	70.27	68.7	69.485
PI237267	3-22	56.58	69.51	63.045	74.9	NA	74.9
PI237265	11-8	91.15	97.98	94.565	99.0714	114.375	106.723
PI237263	9-26	37.2286	31.9333	34.581	78.69	92.7	85.695
PI235479	7-23	48.9	55.32	52.11	82.15	NA	82.15
PI235476	11-11	NA	39	39	79.5	79.22	79.36
PI235475	7-8	75.28	72.25	73.765	117	110.429	113.714
PI235473	11-10	NA	NA	#DIV/0!	NA	NA	#DIV/0!
PI235471	6-6	63.72	65.21	64.465	82.28	66.0286	74.1543
PI235124	9-7	126.68	130.06	128.37	116.49	58.4667	87.4783
PI234472	14-9	104.35	94.92	99.635	105.556	116.1	110.828
PI233819	7-4	83.87	90.74	87.305	99.49	82.39	90.94
PI231615	5-3	96.73	90.93	93.83	128.21	129.8	129.005
PI231614	5-5	39.125	42.2778	40.7014	NA	77	77
PI231613	5-7	71.34	56.0444	63.6922	68.43	57.9	63.165
PI231612	3-3	71.3	68.48	69.89	91.9	94.3333	93.1167
PI231610	10-16	67.77	67.91	67.84	67.44	75.85	71.645
PI231609	3-25	66.07	51.08	58.575	87.54	98.3333	92.9367
PI231607	10-5	82.54	82.96	82.75	99.64	NA	99.64
PI231522	8-19	85.39	88.44	86.915	61.71	83.85	72.78
PI231513	9-19	71.53	64.09	67.81	93.5	98.36	95.93
PI231511	11-20	85.81	NA	85.81	88.42	88.6	88.51
PI231510	6-27	89.55	82.94	86.245	122.5	104.6	113.55
PI231503	8-25	55.72	60.96	58.34	55.8	62.2857	59.0429
PI231499	5-23	74.09	39.98	57.035	77.3	96.95	87.125
PI231497	4-14	88.51	94.22	91.365	103.99	113.2	108.595
PI231494	3-16	66.82	68.12	67.47	105.09	98.12	101.605
PI231493	3-26	NA	44.19	44.19	0	NA	0
PI231492	3-20	NA	NA	#DIV/0!	NA	NA	#DIV/0!
PI231480	10-9	106.26	113.3	109.78	NA	140.65	140.65
PI231479	4-1	74.24	75.16	74.7	87.89	89.25	88.57
PI231478	3-13	79.86	92.61	86.235	92.05	82.27	87.16
PI231475	9-6	106.88	109.83	108.355	92.3	70.2	81.25
PI231474	10-8	0	56.73	28.365	47.6667	78.3333	63
PI231472	11-5	99.09	96.46	97.775	107.143	53.1667	80.1548
PI231470	2-18	93.06	84.96	89.01	82.4444	99.34	90.8922
PI230117	2-26	123.56	127.1	125.33	137.33	88.96	113.145
PI229471	9-5	102.72	76.2	89.46	148	123.571	135.786
PI229446	7-27	65.44	66.93	66.185	101.35	95.25	98.3
PI229444	11-18	65.65	66.08	65.865	NA	63	63
PI229424	7-21	72	92.72	82.36	104.35	100.15	102.25
PI223250	9-1	20.03	41.8	30.915	87.63	87.9	87.765
PI222793	4-8	83.13	86.26	84.695	119.8	104	111.9
PI222792	8-22	71.83	90.56	81.195	101.27	74.3333	87.8017
PI222791	11-14	110.71	NA	110.71	141.54	122.3	131.92
PI222761	9-25	87.93	91.47	89.7	104.26	102	103.13
PI206665	10-11	101.23	99.07	100.15	105.28	106.1	105.69
PI206557	2-13	92.78	57.37	75.075	67.8	64.9	66.35
PI206428	9-20	81.54	81.3	81.42	89.43	90	89.715
PI206265	10-13	106.12	110.27	108.195	121.02	124.73	122.875
PI204574	4-17	53.43	41	47.215	57.5833	NA	57.5833
PI204573	5-6	82.79	81.14	81.965	82.02	87.1714	84.5957
PI204572	5-22	73.26	73.02	73.14	84.9	81.9	83.4
PI204571	2-14	65.97	59.78	62.875	81.2111	89.35	85.2806
PI202697	12-5	90	89.96	89.98	107.83	118	112.915
PI202503	6-22	60.23	70.97	65.6	85.53	73.75	79.64
PI202281	11-24	87.72	86.11	86.915	124.54	120.7	122.62
PI201942	3-15	78.21	83.14	80.675	103.69	98.7	101.195
PI201887	2-17	97.54	98.66	98.1	112.07	112.6	112.335
PI200319	14-4	66.85	68.52	67.685	103.72	99.9	101.81
PI199245	4-22	51	38.525	44.7625	79.5	77.2857	78.3929
PI198776	14-3	100.3	84.86	92.58	111.77	117.65	114.71
PI198775	10-24	66.76	47.97	57.365	90.1333	94.3	92.2167
PI196537	8-12	120.17	109.22	114.695	120.125	114.8	117.463
PI189142	9-9	44.8333	83.89	64.3617	76.4333	100.65	88.5417
PI184040	3-11	60.54	59.79	60.165	70.37	81.2125	75.7912
PI180830	8-20	95	90.93	92.965	109.93	115.35	112.64
PI176555	7-24	NA	NA	#DIV/0!	81.6667	91.5	86.5833
PI175131	8-26	77.05	59	68.025	78.1333	96.75	87.4417
PI174774	11-27	78.94	61.57	70.255	96.29	118.65	107.47
PI174201	10-23	42.2286	67.37	54.7993	72	89.95	80.975
PI173699	10-14	83.89	87.51	85.7	112.29	118.75	115.52
PI173697	8-29	92.33	107.54	99.935	108.96	130.8	119.88
PI173692	3-8	38.1714	40.4	39.2857	66	78.2289	72.1144
PI173691	10-26	76.32	60.4	68.36	93.98	114.5	104.24
PI172882	8-23	84.16	76.59	80.375	86.77	87.7	87.235
PI172413	9-13	53.45	NA	53.45	55.625	62.5	59.0625
PI172412	10-29	79.78	72.56	76.17	94.61	98.2	96.405
PI172411	9-21	58.05	62.82	60.435	80.2375	96.68	88.4587
PI172410	2-25	64.66	63.67	64.165	61.3	98.4286	79.8643
PI111536	7-2	107.33	103.52	105.425	93.8333	119.143	106.488
CF016357(E653)	1-5	86.04	78.18	82.11	98.34	123.3	110.82
CF016356(中亩-577）	2-12	46	64.41	55.205	81.8167	92.4	87.1083
CF016353(GZH-2005-112)	1-7	107.25	98.86	103.055	106.83	124	115.415
CF016352(GZH-2005-111)	1-6	103.16	96.9	100.03	114.11	109.35	111.73
CF016351(CLF-0022)	1-14	75.42	93.64	84.53	108.48	107	107.74
CF016350(CHQ03-207)	2-1	62.81	52.72	57.765	100.15	97.45	98.8
CF016348(XJ-022)	1-2	NA	NA	#DIV/0!	NA	NA	#DIV/0!
CF016347(E233)	2-6	97.47	103.36	100.415	89.34	88.6111	88.9756
CF016346(GS-328)	2-4	59.4	46.8	53.1	95.275	90.7667	93.0208
CF016344(SCH03-170)	1-18	88.25	99.16	93.705	136.28	121.6	128.94
CF016343(SCH03-193)	1-4	55.3	65.88	60.59	79.51	78.65	79.08
CF016342(SCH03-178)	2-2	NA	NA	#DIV/0!	57	71	64
CF016341(SCH03-176)	2-10	93.42	88.26	90.84	125.94	133.15	129.545
CF016340(CHQ03-163)	1-19	46.12	47.23	46.675	95.27	88.5	91.885
CF016337(CHQ03-122)	2-3	106.5	101.44	103.97	108.638	124.8	116.719
CF016336(CHQ03-121)	1-12	48.6	60.33	54.465	NA	87.15	87.15
CF016335(CHQ03-120)	2-11	NA	NA	#DIV/0!	66.17	68	67.085
CF016334(CHQ03-119)	1-17	47.41	52.15	49.78	86.8	76.85	81.825
CF016332(蒙门）	1-23	109.18	95.99	102.585	94.75	136.9	115.825
CF016331(SCH02-169)	1-8	80.51	83.6	82.055	111.95	117.5	114.725
CF016330(SCH02-156)	1-15	100.02	93	96.51	102.375	89.45	95.9125
CF016329(SCH02-149)	1-25	37.58	41.9	39.74	107.737	99.8	103.769
CF016328(SCH02-148)	1-16	94.19	104.55	99.37	119.64	83.1429	101.391
CF016327(KLW110)	2-7	80.06	76.03	78.045	124.82	100.111	112.466
CF016326(2000-18)	1-3	87.18	97.07	92.125	82.21	108.2	95.205
CF016325(YN02-99)	1-20	96.45	93.52	94.985	119.43	114.2	116.815
CF006985(中亩-119）	1-24	NA	NA	#DIV/0!	NA	NA	#DIV/0!
CF006984(中亩-118）	1-1	NA	NA	#DIV/0!	NA	58.8	58.8
CF003817(KLW111)	1-11	41.96	46.9	44.43	103.222	117.3	110.261
CF003817(CHQ03-162)	2-8	42.15	4.003	23.0765	94.56	95.85	95.205
CF003817(93-29)	1-10	35.2	63.42	49.31	78.9444	100.2	89.5722
CF003816(GS2000-24)	1-21	71.2	71.75	71.475	87.7667	107.4	97.5833
CF003814(2793)	2-5	103.14	97.34	100.24	131.5	133.79	132.645
CF003813(2000-15)	2-28	88.8	79.38	84.09	63.28	100.333	81.8067
CF002759(97-104)	2-9	43.8	68.86	56.33	102.02	88.3333	95.1767
CF002758(97-103)	1-22	NA	NA	#DIV/0!	127	104	115.5

## Sheet: 2022
		Yaan-1	Yaan-2		Dayi-1	Dayi-2
ID	Sequencing number	Plant height	Plant height	Mean	Plant height	Plant height	Mean
KAIMO	13-1	97.3333	110.1	103.717	95.5	118.3	106.9
JINNIU	14-2	NA	NA	#DIV/0!	68.7	99.7429	84.2214
DIANBEI	13-2	86.85	62.9	74.875	111.278	110.3	110.789
DANA	14-1	80.75	74.35	77.55	87.2333	116.714	101.974
BAOXING	12-2	106.5	99.55	103.025	NA	144.75	144.75
W616011	3-23	61.1286	47.25	54.1893	61.85	NA	61.85
W610025	5-1	65.9111	25.15	45.5306	81.2	97.625	89.4125
W610024	10-15	88.43	81	84.715	82.4	87.3125	84.8562
PI678465	4-9	NA	NA	#DIV/0!	79	NA	79
PI659908	4-16	74.75	64.275	69.5125	99.3	89.7857	94.5429
PI642809	3-6	44.85	56.05	50.45	63.7429	59.4	61.5714
PI634258	9-23	94.75	72.2	83.475	121.114	129	125.057
PI598424	2-24	80.25	62.2	71.225	103.33	80.6	91.965
PI598423	3-5	63.28	57.2	60.24	63.5	68.5	66
PI598411	5-2	74.65	63.11	68.88	87.73	84.4	86.065
PI598410	3-4	63.35	69	66.175	113.833	NA	113.833
PI598409	4-5	61.55	81.4	71.475	76.24	93	84.62
PI598407	4-12	47.7	75.65	61.675	NA	94.4167	94.4167
PI598406	14-10	87.77	72.1125	79.9413	108.59	88.95	98.77
PI597358	14-7	75.05	37.7333	56.3917	116.2	111.7	113.95
PI595083	8-2	113.07	69.22	91.145	111.671	100.167	105.919
PI595067	8-1	60	62.0444	61.0222	101.775	98.0556	99.9153
PI595066	13-9	56.05	49.26	52.655	63.64	76.05	69.845
PI595065	13-6	36.5	43.6	40.05	NA	NA	#DIV/0!
PI595064	11-1	72.3	45.8167	59.0583	118.5	107.667	113.083
PI595009	10-3	70.2375	54.5667	62.4021	91.475	94.25	92.8625
PI595001	5-9	42.1833	62.54	52.3617	69.75	61.85	65.8
PI595000	3-10	NA	91.21	91.21	NA	112	112
PI594997	5-8	56.4	NA	56.4	88.25	75.1	81.675
PI594994	5-16	84.5833	NA	84.5833	NA	NA	#DIV/0!
PI594993	5-19	74.61	60.1	67.355	86.6714	88.1	87.3857
PI578662	13-7	78.5	81.8	80.15	NA	117	117
PI578592	11-6	88.15	84.625	86.3875	119.93	118.5	119.215
PI578588	9-8	89.65	37.5	63.575	85.56	84.3	84.93
PI578587	7-14	91.55	60.51	76.03	111.14	101.188	106.164
PI577807	7-13	90.15	69.1	79.625	103.567	111.222	107.394
PI566817	8-28	92.5	NA	92.5	NA	102	102
PI564903	11-19	63.67	35.35	49.51	87.675	88.5	88.0875
PI538891	9-27	0	NA	0	99.93	NA	99.93
PI538331	8-27	86.3	81.8	84.05	NA	108.5	108.5
PI537451	9-22	75.75	32.5333	54.1417	97.65	97.5	97.575
PI516529	6-28	80.18	48.3	64.24	NA	NA	#DIV/0!
PI502343	4-2	74.36	81.81	78.085	77.4	111	94.2
PI502337	4-11	68.03	49.6	58.815	76.89	91.5625	84.2263
PI441031	12-1	79.41	NA	79.41	89.83	96.6667	93.2483
PI440275	13-10	76.3333	51.2	63.7667	119.317	99.6875	109.502
PI440273	12-11	41.5	NA	41.5	NA	81	81
PI440271	14-11	53.95	69.8	61.875	85.8444	85.75	85.7972
PI440270	6-26	76.45	85.05	80.75	104.1	NA	104.1
PI421012	12-10	98.3	109.65	103.975	115.7	118.55	117.125
PI421010	14-14	NA	NA	#DIV/0!	NA	NA	#DIV/0!
PI419944	7-5	68.0556	72.3	70.1778	102.312	100.85	101.581
PI419940	12-12	59.15	35.446	47.298	101.88	69	85.44
PI419529	13-12	65	36.9	50.95	81.05	74.5	77.775
PI419527	11-3	#N/A	91.65	#N/A	125.212	108.222	116.717
PI419525	7-11	#DIV/0!	NA	#DIV/0!	NA	NA	#DIV/0!
PI419521	7-15	81.9143	NA	81.9143	102.5	NA	102.5
PI419520	10-7	49.5	16.1	32.8	73.7	80	76.85
PI598422	4-3	NA	NA	#DIV/0!	117.1	122.1	119.6
PI371948	8-9	112.05	109.45	110.75	89.05	125.625	107.338
PI368871	3-2	70.69	59.06	64.875	NA	NA	#DIV/0!
PI368178	3-19	61.3	NA	61.3	80.86	89.55	85.205
PI368177	5-4	41	NA	41	83	115.386	99.1929
PI325306	3-17	75.375	51.7	63.5375	78.2	102.5	90.35
PI325305	2-21	79.57	57.1	68.335	NA	95.7333	95.7333
PI325303	3-24	89.48	88.62	89.05	87.9	76.375	82.1375
PI325301	2-19	116.49	117.06	116.775	111	89.8	100.4
PI325295	2-22	NA	NA	#DIV/0!	NA	NA	#DIV/0!
PI325294	10-25	NA	NA	#DIV/0!	111.714	97.9571	104.836
PI325289	8-17	52.5	NA	52.5	116.333	98.1667	107.25
PI320557	12-8	73.53	75.49	74.51	NA	86.9286	86.9286
PI315424	8-13	53.75	NA	53.75	89	98.5333	93.7667
PI315419	2-15	95.48	85.8333	90.6567	72.8	89.3333	81.0667
PI315418	3-12	83.85	64.7333	74.2917	NA	88.6667	88.6667
PI315413	7-29	38.6	39.95	39.275	45.4	80.2222	62.8111
PI315412	7-20	59.05	103.16	81.105	117.95	113	115.475
PI315411	6-7	97.938	100	98.969	137.85	124.417	131.133
PI314244	11-23	62.5	NA	62.5	93.25	86	89.625
PI312450	8-16	NA	NA	#DIV/0!	NA	99.8	99.8
PI311039	3-27	36	NA	36	NA	88	88
PI311032	3-1	70.05	85.65	77.85	79.1	90.7	84.9
PI308542	13-5	64.25	62.75	63.5	64.6	86.7	75.65
PI306729	6-4	69.9	65.1	67.5	77.825	84.4	81.1125
PI302878	6-2	100.071	101.7	100.886	105.6	120.7	113.15
PI302661	3-18	77.05	94.45	85.75	106.633	107.95	107.292
PI293445	7-16	81.35	82.1	81.725	106.67	92.55	99.61
PI292749	6-16	72.9	NA	72.9	115	NA	115
PI292593	6-24	46.25	58.9	52.575	104.5	81	92.75
PI292587	6-25	48.8	NA	48.8	100.467	101.1	100.783
PI292586	7-26	NA	NA	#DIV/0!	NA	NA	#DIV/0!
PI289003	9-15	56.25	83.01	69.63	89.95	102.85	96.4
PI289000	11-22	79.76	74.42	77.09	NA	79.9286	79.9286
PI288999	8-24	52	35.85	43.925	73.7	84.9	79.3
PI287818	9-16	61.95	56.8	59.375	83.09	90.5	86.795
PI287816	11-26	66.66	NA	66.66	NA	60.375	60.375
PI287813	11-21	57.25	63.1375	60.1937	112.6	108.5	110.55
PI287808	9-17	79	79	79	85.32	84.7	85.01
PI287807	10-17	63.2	75.47	69.335	89.9143	89.9	89.9071
PI287803	11-25	86.68	101.7	94.19	102.09	94	98.045
PI287800	7-22	47.5857	52.75	50.1679	87.76	81.5	84.63
PI287799	10-20	72.36	79.3	75.83	118.01	104.833	111.422
PI284795	10-22	80.25	47.2	63.725	81.55	86.9	84.225
PI284673	6-19	58.95	54.75	56.85	79.95	88.75	84.35
PI273739	6-14	70.04	56.3	63.17	83.4	81.5714	82.4857
PI273738	8-7	69.2	NA	69.2	104.557	102.4	103.479
PI269887	7-7	50.05	60.35	55.2	97.49	98.8	98.145
PI269886	6-8	92.6	69.75	81.175	NA	NA	#DIV/0!
PI269885	7-10	89.85	81.5	85.675	99.7125	118	108.856
PI269884	7-9	84.6	97.2	90.9	126.54	127.05	126.795
PI262461	7-12	77.88	70.05	73.965	77.3778	78.75	78.0639
PI262460	6-12	58	55.15	56.575	94.14	92.5	93.32
PI262459	10-12	96.2222	75.5	85.8611	97.51	123.55	110.53
PI257268	11-7	68.5	50.1143	59.3071	87.5	89.15	88.325
PI255873	9-11	72.2	78.5	75.35	120.6	103.3	111.95
PI255872	9-24	71.55	NA	71.55	72.12	84	78.06
PI255415	9-10	68.15	69.6	68.875	81.5	106.3	93.9
PI255414	14-12	93.82	48.2	71.01	99.15	119.9	109.525
PI255412	11-16	57.34	50.7667	54.0533	85.34	95.66	90.5
PI255410	11-4	81.07	96.99	89.03	106.3	99.75	103.025
PI253967	12-6	40	67.3	53.65	80.3667	96.8	88.5833
PI253966	14-6	93.45	85.3	89.375	82.875	68.25	75.5625
PI253303	6-9	56.85	68.2444	62.5472	62.3	76.5	69.4
PI251818	9-3	56.95	63.08	60.015	81.35	77.45	79.4
PI251817	12-14	67.9	54.55	61.225	94.95	81.6667	88.3083
PI251815	8-21	64.25	40.06	52.155	91.12	74.25	82.685
PI251814	3-14	80.2	NA	80.2	NA	NA	#DIV/0!
PI251813	9-14	72.4	71.1	71.75	90.74	99.35	95.045
PI251684	6-21	58.0889	NA	58.0889	73.275	71.45	72.3625
PI251663	8-8	116.35	113.1	114.725	125.46	118	121.73
PI251418	8-5	60.7	70.89	65.795	77.33	76.55	76.94
PI251113	13-4	80.2	72.6	76.4	87.3667	NA	87.3667
PI251112	13-13	71.2	78.93	75.065	74.4	80.8333	77.6167
PI250957	14-5	45.7	48.8833	47.2917	58.8	66.5	62.65
PI249735	6-10	84.96	79.69	82.325	77.19	71	74.095
PI237974	6-3	NA	NA	#DIV/0!	94.4	109.667	102.033
PI237718	14-13	NA	65.7	65.7	NA	58	58
PI237608	6-5	78.4	99.65	89.025	113.25	120.714	116.982
PI237600	8-14	54.55	54.2	54.375	71.7667	72.5	72.1333
PI237598	5-11	NA	50.85	50.85	72.4	NA	72.4
PI237596	11-17	62.55	NA	62.55	95.25	101.688	98.4688
PI237594	7-28	65.15	62.97	64.06	86.09	87.2	86.645
PI237593	3-21	51.86	41.64	46.75	NA	75.7	75.7
PI237592	13-3	62.55	56.9	59.725	60.0833	53.74	56.9117
PI237591	4-20	63.125	51.5	57.3125	73.45	69.5	71.475
PI237590	2-23	50.85	68.9167	59.8833	100.8	75	87.9
PI237587	4-21	41.2286	54.5	47.8643	114.89	NA	114.89
PI237586	4-13	88.7	80.65	84.675	117.65	125	121.325
PI237269	8-6	45.3667	45.42	45.3933	76.38	86.9	81.64
PI237267	3-22	62.05	59.9444	60.9972	100.52	117.5	109.01
PI237265	11-8	77.8125	NA	77.8125	87.575	85.5	86.5375
PI237263	9-26	90.82	NA	90.82	93.94	99.45	96.695
PI235479	7-23	62.3111	23.6	42.9556	78.975	79.45	79.2125
PI235476	11-11	54.5	66.4667	60.4833	NA	86.1	86.1
PI235475	7-8	54.9	82.8	68.85	96.5	112.5	104.5
PI235473	11-10	NA	NA	#DIV/0!	114	86.45	100.225
PI235471	6-6	73.95	63.32	68.635	85.16	83.45	84.305
PI235124	9-7	92.6	71.625	82.1125	112.189	133.75	122.969
PI234472	14-9	72.8	64.55	68.675	NA	87.1667	87.1667
PI233819	7-4	62.1	53.2	57.65	97.86	95.35	96.605
PI231615	5-3	113.27	NA	113.27	109	106.2	107.6
PI231614	5-5	55.7	30.6	43.15	73.6	NA	73.6
PI231613	5-7	67.72	71.83	69.775	75.31	71.75	73.53
PI231612	3-3	75.69	67.4	71.545	NA	65.3333	65.3333
PI231610	10-16	76.47	74.97	75.72	77.98	119.95	98.965
PI231609	3-25	71.31	NA	71.31	91.575	88.6667	90.1208
PI231607	10-5	69.4	78.65	74.025	74.82	87.4167	81.1183
PI231522	8-19	NA	69.65	69.65	NA	73.7222	73.7222
PI231513	9-19	71.8444	64.8	68.3222	98.9	86.9	92.9
PI231511	11-20	80.8	68.75	74.775	87.73	101.85	94.79
PI231510	6-27	86.25	86.1	86.175	90.7667	95.5	93.1333
PI231503	8-25	73.7	NA	73.7	NA	NA	#DIV/0!
PI231499	5-23	68.875	96.03	82.4525	97.15	89.3889	93.2694
PI231497	4-14	83.3	68.15	75.725	NA	94.6	94.6
PI231494	3-16	104.23	NA	104.23	130.367	113	121.683
PI231493	3-26	NA	NA	#DIV/0!	NA	NA	#DIV/0!
PI231492	3-20	NA	NA	#DIV/0!	63.5	NA	63.5
PI231480	10-9	88.1	95.1	91.6	117.225	122.333	119.779
PI231479	4-1	66.85	53.7	60.275	80.1778	78.35	79.2639
PI231478	3-13	80.8	65	72.9	82.69	64	73.345
PI231475	9-6	107.65	88.5	98.075	101.6	107.3	104.45
PI231474	10-8	NA	NA	#DIV/0!	109.5	84.5	97
PI231472	11-5	102.15	74.65	88.4	84.625	92.8	88.7125
PI231470	2-18	68.8	59.1	63.95	84.83	95.75	90.29
PI230117	2-26	96.15	91.75	93.95	143.55	118.9	131.225
PI229471	9-5	100.65	82.4375	91.5438	130.5	135.5	133
PI229446	7-27	NA	NA	#DIV/0!	NA	NA	#DIV/0!
PI229444	11-18	57.9889	51.6444	54.8167	62.76	80.25	71.505
PI229424	7-21	92.48	73	82.74	84.36	84.0833	84.2217
PI223250	9-1	51.29	71.04	61.165	82.2571	93.55	87.9036
PI222793	4-8	74.85	71.25	73.05	NA	95.3125	95.3125
PI222792	8-22	64.4	55.1	59.75	NA	98.1	98.1
PI222791	11-14	86.1	97	91.55	94.6667	113	103.833
PI222761	9-25	78.55	70.15	74.35	NA	94.9	94.9
PI206665	10-11	85.5	61.6	73.55	NA	105.833	105.833
PI206557	2-13	63.3	65	64.15	NA	90	90
PI206428	9-20	62.3	52.2	57.25	82.12	79.7778	80.9489
PI206265	10-13	80.4	72.8	76.6	117.5	116.4	116.95
PI204574	4-17	46.25	NA	46.25	NA	78.875	78.875
PI204573	5-6	66.3	57.15	61.725	82.95	NA	82.95
PI204572	5-22	73.05	69.7	71.375	79.3	NA	79.3
PI204571	2-14	78.5	68.02	73.26	104.22	97.4	100.81
PI202697	12-5	83.05	65.8	74.425	100.02	89.55	94.785
PI202503	6-22	63.5	40	51.75	81.18	68.1429	74.6614
PI202281	11-24	56	63.8	59.9	110.12	114.05	112.085
PI201942	3-15	78.5	68.5833	73.5417	81.6429	82.5	82.0714
PI201887	2-17	74.2	70.15	72.175	82.9222	97.2143	90.0683
PI200319	14-4	69.2	91.97	80.585	112.06	101.85	106.955
PI199245	4-22	81.98	70.575	76.2775	73.24	98.125	85.6825
PI198776	14-3	77.1	73.6	75.35	103.58	90.2	96.89
PI198775	10-24	62.6	87.93	75.265	70.1167	72.125	71.1208
PI196537	8-12	83.8	95.95	89.875	82.9	114.3	98.6
PI189142	9-9	83.34	107.88	95.61	NA	97.1875	97.1875
PI184040	3-11	60.2778	39.9333	50.1056	83.2333	83.5714	83.4024
PI180830	8-20	85.65	75.6	80.625	92.9	86.9	89.9
PI176555	7-24	67.2167	NA	67.2167	NA	68.125	68.125
PI175131	8-26	56.6429	NA	56.6429	55.55	80.5	68.025
PI174774	11-27	79.7	85.1	82.4	130.42	80.95	105.685
PI174201	10-23	67.42	93.78	80.6	93.4667	86	89.7333
PI173699	10-14	59.35	54.1111	56.7306	86.4667	97.625	92.0458
PI173697	8-29	92.15	78	85.075	101.25	100.714	100.982
PI173692	3-8	50.875	72.15	61.5125	78.06	NA	78.06
PI173691	10-26	77.95	67.5	72.725	88.52	106.45	97.485
PI172882	8-23	65.85	45.2222	55.5361	58.2889	70.7	64.4944
PI172413	9-13	74.2	NA	74.2	47.175	63.5	55.3375
PI172412	10-29	69.15	55.5	62.325	NA	79.75	79.75
PI172411	9-21	56.375	56.45	56.4125	NA	NA	#DIV/0!
PI172410	2-25	NA	NA	#DIV/0!	NA	NA	#DIV/0!
PI111536	7-2	113.5	103.7	108.6	124.65	125.25	124.95
CF016357(E653)	1-5	85	80.05	82.525	85.62	100.333	92.9767
CF016356(中亩-577）	2-12	91.32	77.25	84.285	NA	91.875	91.875
CF016353(GZH-2005-112)	1-7	63.5	84.1	73.8	NA	104.35	104.35
CF016352(GZH-2005-111)	1-6	66.45	64.45	65.45	84.9333	89.4286	87.181
CF016351(CLF-0022)	1-14	97.09	61.625	79.3575	NA	92.7	92.7
CF016350(CHQ03-207)	2-1	43.975	89.6	66.7875	97.42	100	98.71
CF016348(XJ-022)	1-2	NA	NA	#DIV/0!	#DIV/0!	NA	#DIV/0!
CF016347(E233)	2-6	79.25	94.375	86.8125	NA	100.3	100.3
CF016346(GS-328)	2-4	73.5	NA	73.5	92.425	71.6	82.0125
CF016344(SCH03-170)	1-18	89.1	100.2	94.65	108.4	120.7	114.55
CF016343(SCH03-193)	1-4	49.35	46.25	47.8	99.55	104.571	102.061
CF016342(SCH03-178)	2-2	77.24	74.1429	75.6914	79.6	87.6667	83.6333
CF016341(SCH03-176)	2-10	79	61.4	70.2	121.329	123.75	122.539
CF016340(CHQ03-163)	1-19	67.625	85.1	76.3625	104.63	85.25	94.94
CF016337(CHQ03-122)	2-3	85.75	86.1111	85.9306	NA	97.25	97.25
CF016336(CHQ03-121)	1-12	51.6667	73.16	62.4133	95.8375	78	86.9188
CF016335(CHQ03-120)	2-11	45.1667	27.175	36.1708	51.4	67.7	59.55
CF016334(CHQ03-119)	1-17	40.27	41.55	40.91	101.14	95.625	98.3825
CF016332(蒙门）	1-23	93.5	90.5	92	108.93	123.5	116.215
CF016331(SCH02-169)	1-8	50.7	43.625	47.1625	121.03	112.65	116.84
CF016330(SCH02-156)	1-15	NA	NA	#DIV/0!	NA	NA	#DIV/0!
CF016329(SCH02-149)	1-25	89.46	62.8333	76.1467	103	105	104
CF016328(SCH02-148)	1-16	108.07	81.1778	94.6239	103.612	113	108.306
CF016327(KLW110)	2-7	92.17	63.2286	77.6993	110.371	122.812	116.592
CF016326(2000-18)	1-3	59.05	67.8	63.425	87.6	68.5	78.05
CF016325(YN02-99)	1-20	67.4556	60.25	63.8528	98.1	109.333	103.717
CF006985(中亩-119）	1-24	NA	NA	#DIV/0!	NA	NA	#DIV/0!
CF006984(中亩-118）	1-1	53.125	19.2	36.1625	74.94	NA	74.94
CF003817(KLW111)	1-11	87.95	45.975	66.9625	NA	90.9444	90.9444
CF003817(CHQ03-162)	2-8	68.45	78.7286	73.5893	100.757	105.625	103.191
CF003817(93-29)	1-10	45.5	95.01	70.255	96.45	109.5	102.975
CF003816(GS2000-24)	1-21	49.35	41.8	45.575	80.9	82.3	81.6
CF003814(2793)	2-5	86.75	80.0625	83.4062	127.2	136.75	131.975
CF003813(2000-15)	2-28	NA	103.283	103.283	NA	NA	#DIV/0!
CF002759(97-104)	2-9	90	52.4	71.2	71.175	94.5	82.8375
CF002758(97-103)	1-22	NA	NA	#DIV/0!	62	NA	62

## Sheet: K-S test
Kolmogorov-Smirnov Test
			Yaan_2021	Dayi_2021	Yaan_2022	Dayi_2022
N			244	257	243	245
Normal Parametersa,b	Mean		74.2609	92.5531	70.0727	93.1898
	Std. Deviation		21.9113	21.7244	16.7362	16.4441
Most Extreme Differences	Absolute		0.0593102	0.039447	0.0358192	0.0384345
	Positive		0.0418187	0.0343998	0.0358192	0.0384345
	Negative		-0.0593102	-0.039447	-0.0216501	-0.0207913
Test Statistic			0.0593102	0.039447	0.0358192	0.0384345
Asymp. Sig. (2-tailed)c			0.0370328	0.200e	0.200e	0.200e
Monte Carlo Sig. (2-tailed)d	Sig.		0.0369	0.432	0.6393	0.5234
	99% Confidence Interval	Lower Bound	0.0320441	0.419241	0.626931	0.510535
		Upper Bound	0.0417559	0.444759	0.651669	0.536265
a. Test distribution is Normal.
b. Calculated from data.
c. Lilliefors Significance Correction.
d. Lilliefors' method based on 10000 Monte Carlo samples with starting seed 2000000.
e. This is a lower bound of the true significance.
